# Supplementary material for: Morphological changes of plasma membrane and protein assembly during clathrin-mediated endocytosis
Source: PLoS Biol. 2018 May 3;16(5):e2004786. doi: 10.1371/journal.pbio.2004786 (PMC5953504; doi:10.1371/journal.pbio.2004786)
Supplement: S1 Table — The values are presented as mean ± SD. (XLSX) [file pbio.2004786.s011.xlsx]

## Sheet: S1 table
S1 Table. Percentage of closing motion of CCPs in cells expressing EGFP-CLCa.
Capping (%)	Re-open (%)	Two-step (%)	n cell	n CCP
54.9	13.3	20.4	3	113
The values are presented as mean ± SD.
