# Supplementary material for: Morphological changes of plasma membrane and protein assembly during clathrin-mediated endocytosis
Source: PLoS Biol. 2018 May 3;16(5):e2004786. doi: 10.1371/journal.pbio.2004786 (PMC5953504; doi:10.1371/journal.pbio.2004786)
Supplement: S2 Table — The values are presented as mean ± SD. (XLSX) [file pbio.2004786.s012.xlsx]

## Sheet: S2 table
S2 Table. Lifetime of CCPs in inhibitor-treated cells and the number of cells and CCPs used to obtain the values.
Condition	Large aperture lifetime (s)	Small aperture lifetime (s)	Total lifetime (s)	n cell	n CCP
(-) Inhibitor	80 ± 38	4 ± 12	85 ± 50	10	456
(+) CytoB	27 ± 14	10 ± 15	37 ± 23	3	232
(+) CK666	46 ± 24	13 ± 14	58 ± 28	3	241
(+) Jasp	151 ± 326	4 ± 8	155 ± 325	3	58
The values are presented as mean ± SD.
