# Supplementary material for: Morphological changes of plasma membrane and protein assembly during clathrin-mediated endocytosis
Source: PLoS Biol. 2018 May 3;16(5):e2004786. doi: 10.1371/journal.pbio.2004786 (PMC5953504; doi:10.1371/journal.pbio.2004786)
Supplement: S3 Table — The values are presented as mean ± SD. (XLSX) [file pbio.2004786.s013.xlsx]

## Sheet: S3 table
S3 Table. Length of each phase in cytochalasin B-treated cells and the number of CCPs and cells used to obtain the values for each data set.
Condition	Growing phase (s)	Stable phase (s)	Closing phase (s)	n cell	n CCP
(-) Inhibitor	88 ± 29	45 ± 34	31 ± 9	2	9
(+) CytoB	59 ± 33	7 ± 12	22 ± 7	2	6
The values are presented as mean ± SD.
