# Supplementary material for: Morphological changes of plasma membrane and protein assembly during clathrin-mediated endocytosis
Source: PLoS Biol. 2018 May 3;16(5):e2004786. doi: 10.1371/journal.pbio.2004786 (PMC5953504; doi:10.1371/journal.pbio.2004786)
Supplement: S4 Table — The values are presented as mean ± SD. (XLSX) [file pbio.2004786.s014.xlsx]

## Sheet: S4 table
S4 Table. Percentage of closing motion of CCPs in inhibitor-treated cells and CCPs used to obtain the values.
Condition	Capping (%)	Re-open (%)	Two-step (%)	n cell	n CCP
(-) Inhibitor	55.5	19.1	22.6	10	456
(+) CytoB	0.4	67.2	50.4	3	232
(+) CK666	2.9	46.5	64.3	3	241
(+) Jasp	34.5	36.2	24.1	3	58
The values are presented as mean ± SD.
