# Supplementary material for: Morphological changes of plasma membrane and protein assembly during clathrin-mediated endocytosis
Source: PLoS Biol. 2018 May 3;16(5):e2004786. doi: 10.1371/journal.pbio.2004786 (PMC5953504; doi:10.1371/journal.pbio.2004786)
Supplement: S5 Table — The values are presented as mean ± SD. (XLSX) [file pbio.2004786.s015.xlsx]

## Sheet: S5 table
S5 Table. Percentage of closing motion of CCPs in siRNA-transfected cells and the number of cells and CCPs used to obtain the values.
Condition	Capping (%)	Re-open (%)	Two-step (%)	n cell	n CCP
Si-ctrl	59.2	15.6	25.2	5	147
Si-DNM2	34.6	30.2	59.9	4	162
The values are presented as mean ± SD.
