# Supplementary material for: Morphological changes of plasma membrane and protein assembly during clathrin-mediated endocytosis
Source: PLoS Biol. 2018 May 3;16(5):e2004786. doi: 10.1371/journal.pbio.2004786 (PMC5953504; doi:10.1371/journal.pbio.2004786)
Supplement: S6 Table — The values are presented as mean ± SD. (XLSX) [file pbio.2004786.s016.xlsx]

## Sheet: S6 table
S6 Table. Lifetime of CCPs in siRNA-transfected cells and the number of cells and CCPs used to obtain the values.
Condition	Large aperture lifetime (s)	Small aperture lifetime (s)	Total lifetime (s)	n cell	n CCP
Si-ctrl	62 ± 25	6 ± 17	67 ± 31	5	125
Si-DNM2	80 ± 31	26 ± 27	106 ± 41	4	159
The values are presented as mean ± SD.
