# Supplementary material for: Morphological changes of plasma membrane and protein assembly during clathrin-mediated endocytosis
Source: PLoS Biol. 2018 May 3;16(5):e2004786. doi: 10.1371/journal.pbio.2004786 (PMC5953504; doi:10.1371/journal.pbio.2004786)
Supplement: S1 Data — (XLSX) [file pbio.2004786.s027.xlsx]

## Sheet: Figure 2B,C
Figure 2B
data for graphs
Time [s]	Diameter [nm]	FL intensity [a.u.]
-30	0	950.368
-20	0	969.111
-10	0	1057.39
0	0	1059.2
10	120	1058.42
20	225	1148.83
30	243.75	1146.34
40	243.75	1158.93
50	187.5	1105.72
60	262.5	1126.07
70	243.75	1148.95
80	243.75	1217.71
90	262.5	1181.34
100	300	1193.2
110	318.75	1229.7
120	356.25	1227.19
130	318.75	1209.12
140	318.75	1204.17
150	262.5	1245.09
160	318.75	1212.28
170	300	1216.76
180	337.5	1201.25
190	281.25	1221.87
200	281.25	1184.8
210	281.25	1253.04
220	318.75	1221.9
230	300	1224.46
240	300	1198.56
250	206.25	1190.11
260	187.5	1166.69
270	0	1234.71
280	0	1330.84
290	0	1123.45
300	0	984.939
310		848.434
320		825.881
330		842.092
340		889.351
Figure 2C_upper graph
data for graphs
Time [s]	Diameter [nm]	FL intensity [a.u.]
-100	0	23.311
-90	0	4.95227
-80	0	60.5416
-70	0	10.9995
-60	0	0
-50	0	28.6876
-40	0	44.8889
-30	0	7.31569
-20	0	146.716
-10	0	187.524
0	0	193.543
10	157.441	234.534
20	215.419	264.347
30	236.177	355.763
40	255.212	502.454
50	254.25	508.259
60	215.419	512.148
70	109.799	532.353
80	98.4071	508.897
90	0	527.822
100	0	491.188
110	0	434.745
120	0	486.683
130	0	519.014
140	0	655.018
150	0	466.645
160	0	151.225
170	0	106.067
180	0	102.085
190	0	75.8488
200	0	34.5128
210	0	15.6796
220	0	18.2543
230	0	20.8284
240	0	68.9159
250	0	0.720699
260	0	23.3823
270	0	7.81853
280	0	36.3526
Figure 2C_middle graph
data for graphs
Time [s]	Diameter [nm]	FL intensity [a.u.]
-50	0	57.2245
-40	0	79.9475
-30	0	101.815
-20	0	147.891
-10	0	218.271
0	0	209.227
10	101.516	251.918
20	101.649	239.042
30	121.979	297.216
40	121.979	314.414
50	162.638	262.315
60	162.204	365.051
70	182.784	334.954
80	202.755	434.153
90	242.975	391.757
100	181.805	447.137
110	221.598	458.391
120	221.306	400.077
130	261.878	483.176
140	241.367	436.171
150	182.038	432.231
160	80.8818	440.29
170	0	551.434
180	0	294.749
190	0	139.303
200	0	114.095
210	0	48.017
220	0	0
230	0	55.9962
240	0	70.9334
250	0	90.7637
260	0	123.653
270	0	84.6474
280	0	129.892
Figure 2C_bottom graph
data for graphs
Time [s]	Diameter [nm]	FL intensity [a.u.]
-60	0	52.5858
-50	0	56.6258
-40	0	93.3262
-30	0	97.8515
-20	0	128.358
-10	0	285.718
0	0	305.716
10	113.934	396.419
20	189.665	431.437
30	208.632	436.871
40	227.868	561.068
50	284.498	579.329
60	303.464	596.552
70	0	651.101
80	0	699.18
90	0	706.864
100	0	378.452
110	0	14.9279
120	0	1.35431
130	0	18.5682
140	0	0
150	0	55.356
160	0	43.9067

## Sheet: Figure 3B,D
Figure 3B
data for graphs
time [s]	relative FL intensity		Diameter [nm]
	Clathrin	Epsin
-150	4.83621	7.66118
-140	10.7478	13.1733
-130	4.26859	5.74786	0
-120	5.58805	12.9825	0
-110	3.22614	12.7948	0
-100	9.60456	25.1438	0
-90	31.9308	20.824	208.676
-80	49.3268	66.8173	290.709
-70	53.9132	88.9389	290.709
-60	71.4043	91.4133	248.083
-50	72.1176	57.3055	227.465
-40	68.6516	36.295	185.236
-30	69.0874	74.3633	206.736
-20	81.5474	67.1524	144.77
-10	84.5805	100	194.083
0	100	23.2344	0
10	3.69284	16.1929	0
20	5.02497	0	0
30	8.46786	14.316	0
40	7.22785	13.9814
50	3.56407	10.3336
60	2.54881	4.52186
70	3.28839	0.538204
80	0	11.6832
90	0.00159967	8.19393
100	7.90571	16.6858
110	2.61533	25.0105
Figure 3D
data for graphs
time [s]	relative FL intensity		Diameter [nm]
	Clathrin	Epsin
-150	6.60983	14.0763	0
-140	7.58072	6.9081	0
-130	10.8783	8.42548	0
-120	7.41145	8.40961	0
-110	7.30649	0	0
-100	4.56821	2.74852	0
-90	1.69869	9.34436	0
-80	4.9172	2.75584	0
-70	8.10065	7.50456	0
-60	7.61894	23.4826	0
-50	19.0978	29.1604	0
-40	29.227	32.517	337
-30	39.2087	41.5963	337
-20	48.652	51.5294	319
-10	81.6372	100	319
0	90.7368	68.2857	0
10	100	15.776	0
20	8.84374	19.3977	0
30	5.10185	11.3009	0
40	6.35135	7.64354	0
50	6.73781	10.4319	0
60	9.57666	5.67628	0
70	2.9714	17.8604	0
80	6.11003	6.86377	0
90	0	4.83034	0

## Sheet: Figure 3E
Data set to summarize protein assembly at CCPs
Actin
Sequential number to CCP	start	peak	end
#1	-80	10	nd
#2			nd
#3	-60	0	nd
#4		0	100
#5	-40	-10	70
#6	-30	10	50
#7		10	nd
#8	-50	10	nd
#9	-70	10	nd
#10	-30	0	nd
#11	-80	10	nd
#12	-70	-10	nd
#13	-50	0	40
#14	-80	0	nd
#15	-50	0	70
#16	-70	0	90
#17	-70	0	nd
AVERAGE	-59.2857	2.5	70
STDEV	17.7436	6.8313	22.8035
Dynamin
Sequential number to CCP	start	peak	end
#1	-30	-10	30
#2	-50	0	40
#3	-20	0	40
#4	-20	0	40
#5	-30	0	30
#6	-20	0	40
#7	-10	0	60
#8	-20	0	30
#9	-10	-10	30
#10	-20	0	40
#11	-30	0	30
#12	-40	0	40
AVERAGE	-25	-1.66667	37.5
STDEV	11.6775	3.89249	8.66025
Clathrin
Sequential number to CCP	start	peak	end
#1	0	0	20
#2	-20	0	30
#3	-20	0	30
#4	-30	-10	30
#5	-20	0	30
#6	-40	10	30
#7	-20	10	30
#8	-60	-10	40
#9	-30	10	40
#10	-60	10	50
#11	-40	0	50
#12	-70	10	60
#13	-30	10	40
#14	-20	10	70
#15	-40	0	40
#16	-30	10	60
#17	-20	0	30
#18	-40	10	30
#19	-40	0	60
#20	-30	-10	30
#21	-40	0	40
#22	-40	0	30
#23	-40	10	50
#24	-50	0
#25	-40	-10	30
#26	-40	0	30
#27	-30	10	30
#28	-30	10	60
#29	-40		30
#30	-30	10	40
#31	-30	0	50
#32	-30	10	30
#33	-30	0	30
#34	-20	0	50
#35	-40	10	40
AVERAGE	-34	3.23529	39.4118
STDEV	13.3284	6.84043	12.2947
Epsin
Sequential number to CCP	start	peak	end
#1	-40	-20	10
#2	-40	-10	20
#3	--	--	--
#4	-50	-10	20
#5	-40	-20	10
#6	-40	-20	10
#7	-60	-10	10
#8	-60	-10	10
AVERAGE	-47.1429	-14.2857	12.8571
STDEV	9.5119	5.34522	4.8795

## Sheet: Figure 4B
data set to produce the histogram of CCP size			data set to produce the histogram of caveolae size
Sequential number to CCP	Diameter [nm]		Sequential number to caveolae	Diameter [nm]
#1	217.384		#1	109.265
#2	244.294		#2	111.541
#3	206.225		#3	93.8778
#4	275.876		#4	123.285
#5	186.329		#5	105.582
#6	228.234		#6	93.9539
#7	229.607		#7	124.298
#8	180.919		#8	101.937
#9	237.359		#9	116.237
#10	292.522
#11	221.386
#12	280.798
#13	218.933
#14	205.276
#15	305.34
#16	246.26
#17	201.348
#18	241.683
#19	234.053
#20	262.481
#21	283.616
#22	240.873
#23	226.148
#24	304.952
#25	129.345
#26	226.122
#27	190.293
#28	302.714
#29	177.534
#30	205.524
#31	266.188
#32	226.85
#33	296.474
#34	262.171
#35	305.433
#36	236.737
#37	251.815
#38	328.772
#39	197.7
#40	209.147
#41	253.703
#42	184.064
#43	269.064
#44	253.088
#45	289.963
#46	251.78
#47	178.697
#48	199.176
#49	244.428
#50	304.312
#51	244.629
#52	310.972
#53	324.806
#54	290.823
#55	174.437
#56	197.267
#57	311.55
#58	242.975
#59	255.814
#60	189.412
#61	387.329
#62	356.057
#63	168.625
#64	178.383
#65	240.827
#66	268.318
#67	169.681
#68	227.414
#69	245.489
#70	251.78
#71	289.096
#72	232.115
#73	258.897
#74	311.053
#75	223.027
#76	238.505
#77	223.328
#78	171.953
#79	292.756
#80	238.264
#81	279.763
#82	307.973
#83	181.84
#84	229.27
#85	321.235
#86	204.476
#87	224.65
#88	213.805
#89	221.622
#90	158.643
#91	262.72
#92	288.759
#93	187.187
#94	243.884
#95	242.978
#96	261.345
#97	169.219
#98	256.301
#99	223.263
#100	242.553
#101	262.102
#102	242.714
#103	284.146
#104	241.683
#105	246.583
#106	318.835
#107	241.684
#108	242.892
#109	215.288
#110	173.723
#111	220.963
#112	266.516
#113	197.389
#114	178.697
#115	246.642
#116	150.902
#117	203.026
#118	270.329
#119	202.777
#120	261.345
#121	267.542
#122	336.696
#123	238.264
#124	245.65
#125	313.327
#126	231.601
#127	285.96
#128	178.39
#129	237.66
#130	199.057
#131	207.082
#132	229.759
#133	238.264
#134	253.311
#135	221.635
#136	170.699
#137	183.724
#138	219.248
#139	276.919
#140	115.631
#141	221.622
#142	215.603
#143	204.204
#144	212.535
#145	197.302
#146	203.685
#147	265.034
#148	232.196
#149	176.685
#150	254.578
#151	190.255
#152	248.699
#153	172.209
#154	227.264
#155	255.33
#156	244.912
#157	250.076
#158	336.33
#159	288.725
#160	205.156
#161	175.593
#162	266.486
#163	204.138
#164	227.033
#165	254.001
#166	180.787
#167	231.503
#168	237.06
#169	217.459
#170	267.994
#171	286.525
#172	289.128
#173	224.492
#174	201.291
#175	155.199
#176	199.895
#177	281.886
#178	282.385
#179	228.996
#180	284.622
#181	160.397
#182	209.823
#183	278.472
#184	149.092
#185	299.104
#186	174.495
#187	244.734
#188	241.253
#189	307.219
#190	185.807
#191	260.243
#192	203.153
#193	251.541
#194	254.578

## Sheet: Figure 4D
caveolae
		Coordinate			Relative coordinate			Corrected coordinate			t=10	t=20	t=30	t=40	t=50	t=60	t=70	t=80	t=90	t=100
		X	Y
	Drift	-0.00386047	0.0088062
caveolae#1		X	Y		X	Y		X	Y
0	0	1.748	0.155		0	0		0	0
10	1	1.758	0.155		0.01	0		0.0138605	-0.0088062		0.000269662
20	2	1.767	0.145		0.019	-0.01		0.0267209	-0.0276124		0.000519065	0.00147645
30	3	1.739	0.15		-0.009	-0.005		0.0025814	-0.0314186		0.000597204	0.000638538	0.000993792
40	4	1.762	0.145		0.014	-0.01		0.0294419	-0.0452248		0.000912096	0.0003176	0.00156909	0.00291211
50	5	1.781	0.145		0.033	-0.01		0.0523023	-0.054031		0.00060015	0.00298349	0.00135235	0.00352306	0.00565488
60	6	1.758	0.173		0.01	0.018		0.0331628	-0.0348372		0.000734724	0.000121747	0.000946909	9.36954e-05	0.00105019	0.0023134
70	7	1.744	0.145		-0.004	-0.01		0.0230233	-0.0716434		0.00145751	0.00116746	0.000739141	0.0020359	0.0019524	0.00403247	0.00566285
80	8	1.744	0.164		-0.004	0.009		0.0268837	-0.0614496		0.000118817	0.000747647	0.000701141	0.000269788	0.00149246	0.00114498	0.00294093	0.00449879
90	9	1.734	0.155		-0.014	0		0.0207442	-0.0792558		0.000354755	6.31428e-05	0.00212723	0.00163221	0.00123376	0.00261829	0.00270276	0.00501053	0.00671181
100	10	1.739	0.145		-0.009	-0.01		0.0296047	-0.098062		0.000432181	0.00134787	0.000741257	0.00401004	0.00245391	0.0027918	0.0051716	0.00497146	0.00821448	0.0104926
110	11	1.72	0.173		-0.028	0.018		0.0144651	-0.0788682		0.000597607	3.95769e-05	0.00045763	0.00012544	0.00228833	0.00204854	0.00135618	0.00239269	0.00277736	0.00490905
120	12	1.692	0.127		-0.056	-0.028		-0.00967442	-0.133674		0.00358644	0.00281109	0.00388668	0.00655292	0.00491698	0.0116038	0.0101842	0.00935342	0.0106065	0.0125738
130	13	1.678	0.155		-0.07	0		-0.019814	-0.114481		0.000471212	0.0024433	0.00271177	0.00288575	0.00499296	0.00367005	0.00914961	0.00885491	0.0072225	0.00740085
140	14	1.688	0.192		-0.06	0.037		-0.00595349	-0.0862868		0.000987003	0.00225943	0.000471955	0.00140304	0.000762201	0.00169517	0.00105408	0.00417715	0.00443418	0.00293892
150	15	1.664	0.15		-0.084	-0.005		-0.026093	-0.137093		0.00298687	0.000550747	0.000281257	0.00503509	0.00462565	0.00553887	0.00852846	0.00669606	0.0139675	0.0130451
160	16	1.669	0.169		-0.079	0.014		-0.0172326	-0.126899		0.000182421	0.00177658	0.000160885	0.000103029	0.00331172	0.00302531	0.00371213	0.0062299	0.00467374	0.0110151
170	17	1.678	0.155		-0.07	0		-0.00437209	-0.149705		0.000685514	0.000630872	0.00402442	0.00147924	0.000285108	0.00537275	0.00382146	0.00559398	0.00876601	0.00684418
180	18	1.659	0.183		-0.089	0.028		-0.0195116	-0.130512		0.000597607	1.82436e-05	8.66295e-05	0.00213966	0.000257085	0.000106774	0.00382146	0.00346539	0.00424769	0.00692209
190	19	1.669	0.211		-0.079	0.056		-0.00565116	-0.111318		0.000560514	0.00147524	0.000376909	0.00108223	0.000626643	0.000210588	0.000516004	0.00145764	0.00141869	0.00172469
200	20	1.664	0.192		-0.084	0.037		-0.0067907	-0.139124		0.000774483	0.000235996	0.000117816	0.000258478	0.000376705	0.00279247	0.000776903	3.80141e-05	0.00408257	0.00301071
210	21	1.655	0.202		-0.093	0.047		-0.0119302	-0.13793		2.784e-05	0.000747647	0.000112513	0.000195781	0.000149798	0.000201286	0.00270276	0.000612037	2.32006e-05	0.00418504
220	22	1.683	0.23		-0.065	0.075		0.0199302	-0.118736		0.00138349	0.00112966	0.000709443	0.00169432	0.00154968	0.0014477	0.0024551	0.00172294	0.00159771	0.00109958
230	23	1.645	0.239		-0.103	0.084		-0.0142093	-0.118543		0.00116555	0.000381073	0.00047863	0.00012544	0.000171371	0.00106789	7.89727e-05	0.00048534	0.0011086	4.79121e-05
240	24	1.608	0.253		-0.14	0.098		-0.0473488	-0.113349		0.0011252	0.0045555	0.00185872	0.00230932	0.00174282	0.00106947	0.0031688	0.0010906	0.0010156	0.00244593
250	25	1.636	0.258		-0.112	0.103		-0.0154884	-0.117155		0.00102958	3.56144e-06	0.00125698	0.000444269	0.000558286	0.000130844	0.000194585	0.0011831	9.79913e-05	0.000509982
260	26	1.603	0.3		-0.145	0.145		-0.0446279	-0.0839612		0.00195094	0.000871034	0.00212116	0.00537707	0.00398179	0.00447459	0.00226757	0.00279777	0.00594283	0.00259418
270	27	1.603	0.309		-0.145	0.154		-0.0407674	-0.0837674		1.49407e-05	0.00175376	0.000918374	0.00191465	0.00490704	0.00376519	0.00421877	0.00199218	0.00263683	0.00567244
280	28	1.594	0.328		-0.154	0.173		-0.045907	-0.0735736		0.000130328	0.000109538	0.00282463	0.00158415	0.00302695	0.00637422	0.00529619	0.00582694	0.00304515	0.00393865
290	29	1.594	0.342		-0.154	0.187		-0.0420465	-0.0683798		4.18787e-05	0.000238414	0.000249443	0.00308435	0.00205032	0.00329122	0.0063769	0.00574425	0.00624771	0.00316829
300	30	1.552	0.398		-0.196	0.243		-0.080186	-0.021186		0.00368188	0.00391951	0.00547026	0.00520511	0.0133958	0.00957226	0.0138312	0.0195393	0.0182881	0.0192962
310	31	1.566	0.384		-0.182	0.229		-0.0623256	-0.0439922		0.000839119	0.001006	0.00114463	0.00204682	0.00191073	0.00754652	0.00503464	0.00787294	0.0123527	0.011364
320	32	1.556	0.394		-0.192	0.239		-0.0684651	-0.0427984		3.9119e-05	0.000604476	0.00135235	0.00145598	0.00244562	0.00226259	0.00833544	0.00542325	0.00868088	0.0135803
330	33	1.552	0.412		-0.196	0.257		-0.0686047	-0.0336047		8.45454e-05	0.000147329	0.00028835	0.00191465	0.0021127	0.00329122	0.00311067	0.00980201	0.00681094	0.0101733
										MSD [μm2]	0.000876977	0.00114289	0.0013075	0.00209645	0.00256152	0.00333787	0.00431371	0.00487818	0.00579885	0.00662304
											0.000876977	0.00114289	0.0013075	0.00209645	0.00256152	0.00333787	0.00431371	0.00487818	0.00579885	0.00662304
caveolae#2		X	Y		X	Y		X	Y
0	0	1.992	0.694		0	0		0	0
10	1	1.997	0.75		0.005	0.056		0.00886047	0.0471938		0.00230576
20	2	1.973	0.778		-0.019	0.084		-0.0112791	0.0663876		0.000774003	0.00453453
30	3	1.978	0.773		-0.014	0.079		-0.0024186	0.0525814		0.000269119	0.000156244	0.00277065
40	4	1.969	0.731		-0.023	0.037		-0.00755814	0.00177519		0.00260768	0.00418861	0.00233242	6.02768e-05
50	5	2.006	0.783		0.014	0.089		0.0333023	0.044969		0.00353528	0.00133393	0.00244626	0.000602354	0.00313126
60	6	2.048	0.834		0.056	0.14		0.0791628	0.0871628		0.0038835	0.0148116	0.0078514	0.00861134	0.00653994	0.0138641
70	7	2.044	0.83		0.052	0.136		0.0790233	0.0743566		0.000164018	0.00295403	0.0127644	0.00710694	0.00821801	0.00566063	0.0117736
80	8	2.03	0.853		0.038	0.159		0.0688837	0.0885504		0.000304274	0.000107585	0.00316537	0.0133733	0.00637779	0.00691726	0.00531316	0.0125861
90	9	2.03	0.877		0.038	0.183		0.0727442	0.103744		0.000245755	0.000903058	0.000316141	0.00501018	0.0168461	0.00826708	0.00845542	0.00727908	0.0160546
100	10	2.002	0.848		0.01	0.154		0.0486047	0.065938		0.00201203	0.000922561	0.000996164	0.00138429	0.00067386	0.00727112	0.00278177	0.00358626	0.00193094	0.00671023
110	11	2.048	0.848		0.056	0.154		0.0984651	0.0571318		0.00256362	0.00283428	0.00186219	0.00067468	0.00127444	0.00439412	0.0143053	0.0101982	0.0121295	0.00812776
120	12	2.077	0.745		0.085	0.051		0.131326	-0.0546744		0.0135804	0.0213901	0.0285282	0.0244123	0.0193845	0.0228388	0.0195374	0.0224752	0.0293913	0.0349921
130	13	2.077	0.736		0.085	0.042		0.135186	-0.0724806		0.000331964	0.0181478	0.026656	0.0349542	0.030327	0.0247154	0.0286246	0.0241747	0.0258898	0.0345755
140	14	2.067	0.773		0.075	0.079		0.129047	-0.0442868		0.000832584	0.000113096	0.011221	0.0186204	0.0250831	0.0212653	0.0165786	0.0197674	0.0171335	0.0207825
150	15	2.077	0.783		0.085	0.089		0.142907	-0.043093		0.000193538	0.000923244	0.000268257	0.0120201	0.0207807	0.026484	0.0228094	0.0178755	0.0210299	0.0197681
160	16	2.044	0.787		0.052	0.093		0.113767	-0.0478992		0.000872212	0.000246499	0.001063	0.000354192	0.0112657	0.0172051	0.0246786	0.020633	0.0161536	0.0194392
170	17	2.039	0.787		0.047	0.093		0.112628	-0.0567054		7.88477e-05	0.00110212	0.000423792	0.000757726	0.000353728	0.0131595	0.0191404	0.0273348	0.0230128	0.0183065
180	18	2.034	0.783		0.042	0.089		0.111488	-0.0695116		0.000165297	0.00047229	0.00168507	0.000944579	0.000570395	0.000613658	0.0162082	0.022301	0.0315187	0.0267988
190	19	2.039	0.769		0.047	0.075		0.120349	-0.0923178		0.000598631	0.00132786	0.00201633	0.00293195	0.00238263	0.000613658	0.00153752	0.0228141	0.0301921	0.0407065
200	20	2.025	0.783		0.033	0.089		0.110209	-0.087124		0.000129786	0.000311833	0.000931141	0.00155125	0.00300787	0.00218987	0.000838267	0.00149887	0.0209477	0.0272231
210	21	2.039	0.783		0.047	0.089		0.12807	-0.0959302		0.000396545	7.26622e-05	0.000972885	0.00177704	0.00251153	0.00301191	0.002668	0.000600526	0.00171264	0.0243044
220	22	2.039	0.806		0.047	0.112		0.13193	-0.0817364		0.000216367	0.000500825	0.000246095	0.000567316	0.000999131	0.00147484	0.0016138	0.00141079	9.62704e-05	0.000732718
230	23	2.048	0.83		0.056	0.136		0.144791	-0.0665426		0.000396243	0.00114322	0.00161947	0.00126177	0.00111786	0.00113122	0.00131002	0.000553433	0.000743201	0.000127509
240	24	2.048	0.834		0.056	0.14		0.148651	-0.0713488		3.80028e-05	0.000387492	0.00102784	0.00172663	0.00124072	0.00138445	0.0015121	0.00176676	0.000831387	0.0011167
250	25	2.044	0.877		0.052	0.183		0.148512	-0.037155		0.00116924	0.000877476	0.00226244	0.00387239	0.00396397	0.00383608	0.00241767	0.00166986	0.0013226	6.66718e-05
260	26	2.044	0.839		0.052	0.145		0.152372	-0.0839612		0.00220572	0.000172918	0.000360885	0.000422819	0.00073386	0.0017877	0.00109532	0.00188027	0.00232248	0.00279079
270	27	2.039	0.844		0.047	0.15		0.151233	-0.0877674		1.57857e-05	0.00256902	0.000276234	0.00049199	0.000408953	0.000603146	0.00168332	0.00097451	0.00191288	0.00245517
280	28	2.044	0.844		0.052	0.15		0.160093	-0.0965736		0.000156057	0.000218685	0.0036647	0.000767207	0.00113602	0.00101329	0.0010259	0.00257768	0.00159771	0.00309476
290	29	2.011	0.862		0.019	0.168		0.130953	-0.0873798		0.000933638	0.000411391	0.000470443	0.00283082	0.000570201	0.000625658	3.28021e-05	8.1425e-05	0.000430387	0.000136842
300	30	2.006	0.905		0.014	0.211		0.129814	-0.053186		0.00117051	0.00279931	0.00165463	0.00145598	0.000606596	0.000684727	0.000402701	0.000819603	0.00183011	0.00153613
310	31	1.978	0.881		-0.014	0.187		0.105674	-0.0859922		0.00165896	0.000640957	0.00307335	0.0020787	0.0021848	0.0042201	0.00206143	0.00190837	0.00070748	0.000600315
320	32	1.964	0.895		-0.028	0.201		0.0955349	-0.0807984		0.000129786	0.0019375	0.00129779	0.00441661	0.0031508	0.00324047	0.00471128	0.00291063	0.00262936	0.0013255
330	33	1.964	0.914		-0.028	0.22		0.0993953	-0.0706047		0.000118817	0.000276205	0.0012287	0.00127732	0.0043586	0.00298166	0.00298493	0.00353129	0.00242669	0.00207724
										MSD [μm2]	0.00133497	0.00277465	0.00404688	0.00521055	0.00617931	0.00719481	0.00800376	0.0089696	0.0105579	0.0124081
											0.00133497	0.00277465	0.00404688	0.00521055	0.00617931	0.00719481	0.00800376	0.0089696	0.0105579	0.0124081
caveolae#3		X	Y		X	Y		X	Y
0	0	2.405	1.823		0	0		0	0
10	1	2.391	1.833		-0.014	0.01		-0.0101395	0.0011938		0.000104235
20	2	2.409	1.823		0.004	0		0.0117209	-0.0176124		0.000831553	0.000447577
30	3	2.372	1.852		-0.033	0.029		-0.0214186	0.0025814		0.00150602	0.000129143	0.00046542
40	4	2.362	1.828		-0.043	0.005		-0.0275581	-0.0302248		0.00111394	0.00170192	0.00129054	0.00167299
50	5	2.395	1.837		-0.01	0.014		0.00930233	-0.030031		0.00135873	0.00200734	0.000160071	0.00135297	0.000988395
60	6	2.4	1.828		-0.005	0.005		0.0181628	-0.0478372		0.000395569	0.0024006	0.00410872	0.000955036	0.00320506	0.00261829
70	7	2.358	1.837		-0.047	0.014		-0.0199767	-0.0476434		0.00145466	0.00116746	0.000360885	0.00252461	0.0019066	0.00248184	0.00266896
80	8	2.358	1.87		-0.047	0.047		-0.0161163	-0.0234496		0.000600243	0.00176981	0.00068942	0.000176819	0.000705728	0.000808983	0.000643019	0.000809619
90	9	2.381	1.87		-0.024	0.047		0.0107442	-0.0322558		0.000799034	0.00118055	0.000297816	7.02872e-06	0.00147119	0.00224808	0.000215384	0.00155501	0.00115588
100	10	2.372	1.884		-0.033	0.061		0.00560465	-0.027062		5.33904e-05	0.000484848	0.001078	0.000589316	2.24877e-05	0.00110977	0.00160899	0.000126704	0.00104627	0.000763765
110	11	2.381	1.88		-0.024	0.057		0.0184651	-0.0398682		0.00032939	0.000117561	0.00146544	0.00153823	6.35962e-05	0.000180727	0.00221114	0.00339268	0.000540805	0.00250432
120	12	2.4	1.927		-0.005	0.104		0.0413256	-0.00167442		0.00198137	0.00192051	0.00187044	0.00377373	0.00587112	0.00266752	0.00182959	0.00556009	0.00395494	0.00113045
130	13	2.367	1.903		-0.038	0.08		0.012186	-0.0344806		0.00192536	6.84529e-05	9.83505e-05	7.02872e-06	0.000922705	0.0012077	0.00021412	2.81149e-05	0.00159771	0.00250287
140	14	2.372	1.908		-0.033	0.085		0.0210465	-0.0382868		9.2995e-05	0.00175171	9.16441e-06	0.000364447	0.000142511	0.00160122	0.00177045	9.95257e-05	0.000206084	0.00242741
150	15	2.419	1.927		0.014	0.104		0.071907	-0.028093		0.0026907	0.00360739	0.00163316	0.00299469	0.00439706	0.00375822	0.00776965	0.00882484	0.00327827	0.0039231
160	16	2.391	1.898		-0.014	0.075		0.0477674	-0.0658992		0.00201203	0.00147645	0.00225316	0.00416632	0.00153624	0.00328603	0.0025026	0.0058831	0.00492255	0.00120267
170	17	2.395	1.87		-0.01	0.047		0.0556279	-0.102705		0.00141648	0.00583202	0.00534563	0.00654182	0.0104118	0.00532959	0.00822425	0.0069777	0.0114287	0.00874789
180	18	2.414	1.875		0.009	0.052		0.0784884	-0.106512		0.000537088	0.00259314	0.00619279	0.00795419	0.00958446	0.0123719	0.00804414	0.0116243	0.0101032	0.0158493
190	19	2.409	1.898		0.004	0.075		0.0773488	-0.0923178		0.000202762	0.000579701	0.001573	0.00415444	0.0060893	0.00759133	0.0095139	0.00621825	0.00940555	0.00804363
200	20	2.438	1.936		0.033	0.113		0.110209	-0.063124		0.00193209	0.0028887	0.00454582	0.00390669	0.00269424	0.00856689	0.010429	0.00852102	0.00895783	0.0122426
210	21	2.447	1.955		0.042	0.132		0.12307	-0.0529302		0.000269305	0.00364179	0.00485847	0.00702597	0.00583863	0.00323452	0.0106232	0.0126356	0.00930927	0.0111127
220	22	2.438	1.941		0.033	0.118		0.11793	-0.0757364		0.000546538	0.000218685	0.00192179	0.00250277	0.00460891	0.00501959	0.00438803	0.0107889	0.0128839	0.0113535
230	23	2.428	1.941		0.023	0.118		0.111791	-0.0845426		0.000115243	0.00112656	0.000461257	0.0012467	0.00159168	0.00348415	0.00444655	0.00477727	0.0103741	0.0124273
240	24	2.409	1.936		0.004	0.113		0.0966512	-0.0983488		0.000419817	0.00096412	0.00276079	0.00142461	0.000408953	0.000396518	0.00170189	0.0034426	0.00554815	0.00932351
250	25	2.414	1.945		0.009	0.122		0.105512	-0.098155		7.85454e-05	0.000224724	0.000656816	0.00235357	0.00124924	0.000827216	0.000800089	0.00250909	0.00437483	0.00603796
260	26	2.414	1.973		0.009	0.15		0.109372	-0.0789612		0.000383305	0.000537701	3.70016e-05	8.36411e-05	0.00086524	0.000251518	0.00120389	0.00171283	0.00345222	0.00396575
270	27	2.405	1.945		0	0.122		0.104233	-0.115767		0.00138111	0.000311833	0.000360885	0.00103211	0.00179011	0.00430336	0.00280705	0.00127262	0.000748433	0.00253303
280	28	2.381	1.964		-0.024	0.141		0.084093	-0.105574		0.000509514	0.00134725	0.000513792	0.000209905	0.00120946	0.00203522	0.00429052	0.00248403	0.000221201	3.22919e-05
290	29	2.419	1.931		0.014	0.108		0.125953	-0.14738		0.00350006	0.00147114	0.00495605	0.00284095	0.00326267	0.0041491	0.00519715	0.00892905	0.00734692	0.00539424
300	30	2.395	1.941		-0.01	0.118		0.105814	-0.146186		0.000407026	0.00212117	0.000927792	0.00453183	0.00230707	0.00237236	0.00383563	0.00510995	0.00899441	0.00691862
310	31	2.386	1.955		-0.019	0.132		0.100674	-0.140992		5.33904e-05	0.000679833	0.00152942	0.000648951	0.0039235	0.00185843	0.00183465	0.00331013	0.00455608	0.00825647
320	32	2.386	1.983		-0.019	0.16		0.104535	-0.121798		0.000383305	0.000596391	0.00111316	0.000681114	3.64645e-05	0.00185843	0.000559965	0.000612037	0.00144064	0.00230114
330	33	2.377	1.969		-0.028	0.146		0.0993953	-0.144605		0.000546538	1.46855e-05	4.36993e-05	0.000713036	0.00175758	0.000854983	0.00440859	0.00219498	0.00214713	0.00376109
										MSD [μm2]	0.00090701	0.00141815	0.00172835	0.00226585	0.00271938	0.00308834	0.00384231	0.00459231	0.0051198	0.00594815
											0.00090701	0.00141815	0.00172835	0.00226585	0.00271938	0.00308834	0.00384231	0.00459231	0.0051198	0.00594815
caveolae#4		X	Y		X	Y		X	Y
0	0	1.327	2.536		0	0		0	0
10	1	1.322	2.527		-0.005	-0.009		-0.00113953	-0.0178062		0.000318359
20	2	1.336	2.522		0.009	-0.014		0.0167209	-0.0316124		0.000509607	0.00127893
30	3	1.336	2.522		0.009	-0.014		0.0205814	-0.0404186		9.24524e-05	0.00098312	0.00205726
40	4	1.327	2.531		0	-0.005		0.0154419	-0.0402248		2.64524e-05	7.58095e-05	0.000777537	0.00185649
50	5	1.341	2.522		0.014	-0.014		0.0333023	-0.058031		0.000636057	0.000472019	0.000972885	0.00280428	0.00447664
60	6	1.331	2.541		0.004	0.005		0.0271628	-0.0478372		0.000141607	0.000195329	9.83505e-05	0.000372277	0.00170288	0.00447664
70	7	1.336	2.55		0.009	0.014		0.0360233	-0.0476434		7.85454e-05	0.000115306	0.00047863	0.000290649	0.000629573	0.00170288	0.00356757
80	8	1.327	2.531		0	-0.005		0.0308837	-0.0754496		0.0007996	0.00077629	0.000309257	0.00147924	0.00133331	0.000629573	0.00434825	0.00664645
90	9	1.312	2.545		-0.015	0.009		0.0197442	-0.0702558		0.000151065	0.000776329	0.00055763	0.000333269	0.000920371	0.00133331	0.00150245	0.00318709	0.00532571
100	10	1.317	2.517		-0.01	-0.019		0.0286047	-0.107062		0.0014332	0.00100454	0.00358561	0.00350966	0.00242611	0.000920371	0.00450572	0.00583387	0.00885132	0.0122805
110	11	1.303	2.545		-0.024	0.009		0.0184651	-0.0878682		0.000471212	0.000311833	0.000308443	0.00192632	0.00167813	0.00242611	0.00227903	0.00225594	0.00316776	0.00529303
120	12	1.303	2.555		-0.024	0.019		0.0223256	-0.0866744		1.63283e-05	0.000455081	0.000276234	0.000199238	0.00171105	0.00167813	0.000940934	0.00220495	0.00214264	0.00306324
130	13	1.303	2.559		-0.024	0.023		0.026186	-0.0914806		3.80028e-05	7.26622e-05	0.00024863	0.00049199	0.000279061	0.00171105	0.0019057	0.00116952	0.0027426	0.00263874
140	14
150	15	1.256	2.616		-0.071	0.08		-0.013093	-0.052093			0.00309423	0.00245035	0.00227578	0.00476029	0.00532571	0.00247948	0.00243221	0.00163864	0.00218779
160	16	1.259	2.602		-0.068	0.066		-0.00623256	-0.0748992		0.000567189		0.00132591	0.000954223	0.00077817	0.00476029	0.000696353	0.00137792	0.00252843	0.0018476
170	17	1.263	2.609		-0.064	0.073		0.00162791	-0.0767054		6.50493e-05	0.000822476		0.000821409	0.000527775	0.00077817	0.00164927	0.000369797	0.00085748	0.00202764
180	18	1.252	2.632		-0.075	0.096		-0.00551163	-0.0625116		0.000252437	0.000153972	0.000166025		0.00184395	0.000527775	0.00121784	0.00314866	0.000697829	0.00149201
190	19	1.221	2.641		-0.106	0.105		-0.0326512	-0.0623178		0.000736592	0.00138206	0.000856234	0.000487067		0.00184395	0.00361569	0.0032657	0.00575432	0.00280828
200	20	1.221	2.648		-0.106	0.112		-0.0287907	-0.064124		1.81656e-05	0.000544515	0.00108358	0.000624974	0.000391162		0.00377083	0.00312139	0.0027969	0.0051379
210	21	1.216	2.658		-0.111	0.122		-0.0299302	-0.0629302		2.72369e-06	7.7785e-06	0.000596443	0.00118567	0.000704837	0.000391162		0.00396416	0.00329446	0.00296401
220	22	1.207	2.66		-0.12	0.124		-0.0350698	-0.0697364		7.27392e-05	7.09258e-05	6.08853e-05	0.000925881	0.00139529	0.000704837	0.000794267		0.00422508	0.00358112
230	23	1.174	2.665		-0.153	0.129		-0.0642093	-0.0735426		0.0008636	0.00128768	0.00134319	0.00112191	0.0035671	0.00139529	0.00336314	0.00307296		0.00849309
240	24	1.193	2.651		-0.134	0.115		-0.0413488	-0.0963488		0.00104272	0.000747647	0.00124719	0.00119615	0.00123376	0.0035671	0.00223286	0.00169324	0.00275697
250	25	1.2	2.67		-0.127	0.134		-0.0304884	-0.086155		0.000221863	0.00129617	0.00029056	0.000539703	0.000488247	0.00123376	0.00118285	0.00112075	0.000715038	0.00146282
260	26	1.207	2.681		-0.12	0.145		-0.0196279	-0.0839612		0.000122762	0.000625251	0.00209605	0.000440796	0.000548441	0.000488247	0.000638042	0.000659355	0.000504456	0.000261555
270	27	1.202	2.705		-0.125	0.169		-0.0207674	-0.0687674		0.00023215	0.000396825	0.00118433	0.00191	0.000205495	0.000548441	8.59339e-05	0.00018282	0.000271875	0.000564563
280	28	1.179	2.712		-0.148	0.176		-0.039907	-0.0705736		0.000369584	0.000590468	0.00033149	0.00066644	0.000599418	0.000205495	0.000157957	0.000165169	0.000120805	0.00124804
290	29	1.179	2.726		-0.148	0.19		-0.0360465	-0.0653798		4.18787e-05	0.000244926	0.000614839	0.000462502	0.000987193	0.000599418	1.99339e-05	4.34095e-05	5.42239e-05	2.09043e-05
300	30	1.172	2.747		-0.155	0.211		-0.039186	-0.053186		0.000158545	0.000302848	0.000582025	0.00132963	0.0011626	0.000987193	0.00104055	0.000290859	0.000180619	0.000227703
310	31	1.184	2.733		-0.143	0.197		-0.0233256	-0.0759922		0.000771677	0.000274445	0.000304304	5.87419e-05	7.71776e-05	0.0011626	0.000739228	0.00167748	0.000177061	0.000214238
320	32	1.205	2.733		-0.122	0.197		0.00153488	-0.0847984		0.000695592	0.00265754	0.00178944	0.00191977	0.000754387	7.71776e-05	0.00102733	0.00197242	0.00444899	0.00156676
330	33	1.233	2.763		-0.094	0.227		0.0333953	-0.0636047		0.00146427	0.00337072	0.00537661	0.00482532	0.0054218	0.000754387	0.00322586	0.00458965	0.00665888	0.00962543
										MSD [μm2]	0.000400388	0.000812924	0.00108172	0.00125033	0.00150386	0.00154727	0.00187948	0.00226857	0.00260487	0.00313668
											0.000400388	0.000812924	0.00108172	0.00125033	0.00150386	0.00154727	0.00187948	0.00226857	0.00260487	0.00313668
caveolae#5		X	Y		X	Y		X	Y
0	0	2.044	3.328		0	0		0	0
10	1	2.034	3.352		-0.01	0.024		-0.00613953	0.0151938		0.000268545
20	2	2.011	3.337		-0.033	0.009		-0.0252791	-0.0086124		0.000933057	0.000713205
30	3	2.048	3.356		0.004	0.028		0.0155814	0.0015814		0.00177349	0.000657096	0.000245281
40	4	2.058	3.356		0.014	0.028		0.0294419	-0.00722481		0.000269662	0.00299631	0.00176863	0.000919021
50	5	2.02	3.342		-0.024	0.014		-0.00469767	-0.030031		0.00168563	0.00141058	0.00088235	0.00204736	0.00092393
60	6	2.016	3.323		-0.028	-0.005		-0.00483721	-0.0578372		0.000773204	0.00373667	0.00394749	0.00284095	0.00533522	0.00336854
70	7	2.039	3.356		-0.005	0.028		0.0220233	-0.0336434		0.00130682	0.000727058	0.000752978	0.00128228	0.00286406	0.00317822	0.0016169
80	8	2.03	3.366		-0.014	0.038		0.0168837	-0.0324496		2.784e-05	0.00111633	0.000471606	0.000793998	0.00115981	0.00234591	0.00279996	0.00133804
90	9	2.02	3.352		-0.024	0.024		0.0107442	-0.0552558		0.000557817	0.000594313	0.000249443	0.000874742	0.00265658	0.00325387	0.00347328	0.00524821	0.00316864
100	10	2.062	3.389		0.018	0.061		0.0566047	-0.027062		0.00289807	0.00160678	0.00123919	0.00472221	0.00376679	0.00113133	0.00250335	0.00704533	0.00572239	0.00393644
110	11	2.03	3.291		-0.014	-0.037		0.0284651	-0.133868		0.0121994	0.00649394	0.0104199	0.0100865	0.00688976	0.0118819	0.0160395	0.0185126	0.0185775	0.023417
120	12	2.011	3.314		-0.033	-0.014		0.0133256	-0.119674		0.000430669	0.0104501	0.00415642	0.00762083	0.00747698	0.00415373	0.00836078	0.0129046	0.0147081	0.0138251
130	13	1.992	3.305		-0.052	-0.023		-0.00181395	-0.137481		0.000546266	0.000929872	0.015605	0.00691863	0.0113811	0.0113504	0.00635221	0.0115537	0.0179435	0.0196408
140	14	2.006	3.295		-0.038	-0.033		0.0160465	-0.156287		0.000672669	0.00134787	0.000656816	0.018344	0.0102354	0.0153364	0.0150771	0.0101285	0.0163709	0.0223989
150	15	1.997	3.3		-0.047	-0.028		0.010907	-0.160093		4.0902e-05	0.000673143	0.00163951	0.000996029	0.0197855	0.0109909	0.0163286	0.0161131	0.0107041	0.0171596
160	16	1.992	3.319		-0.052	-0.009		0.00976744	-0.149899		0.000105212	8.02281e-05	0.00028835	0.000926199	0.000606596	0.0172827	0.00895833	0.0138451	0.0136656	0.00868871
170	17	1.997	3.323		-0.047	-0.005		0.0186279	-0.154705		0.000101607	8.8639e-05	9.16441e-06	0.000714564	0.00125529	0.00053096	0.0177351	0.00995238	0.0149495	0.0146675
180	18	2.011	3.337		-0.033	0.009		0.0364884	-0.149512		0.000345972	0.000714158	0.000766374	0.000463773	0.00161181	0.00142677	0.000309089	0.0153986	0.00954692	0.0140879
190	19	2.006	3.356		-0.038	0.028		0.0353488	-0.139318		0.000105212	0.000516368	0.000766374	0.00102901	0.000660526	0.00138445	0.000870887	7.70839e-05	0.0130532	0.00767181
200	20	1.997	3.375		-0.047	0.047		0.0302093	-0.129124		0.000130328	0.000455081	0.000788537	0.000849478	0.00133166	0.000938402	0.00109532	0.000374355	2.55495e-05	0.0111134
210	21	2.02	3.384		-0.024	0.056		0.0570698	-0.12893		0.000721522	0.000579701	0.000847188	0.00214214	0.00267721	0.00310212	0.00243129	0.0035404	0.00199922	0.00084261
220	22	2.011	3.389		-0.033	0.061		0.0519302	-0.132736		4.0902e-05	0.000484848	0.000318257	0.000519858	0.00159168	0.00207226	0.00243129	0.00184226	0.00291094	0.00166094
230	23	2.03	3.408		-0.014	0.08		0.0747907	-0.122543		0.000626514	0.000354833	0.00203082	0.00183707	0.00219439	0.0041887	0.00497641	0.00549116	0.00458955	0.00609142
240	24	2.002	3.375		-0.042	0.047		0.0506512	-0.164349		0.00233048	0.00100098	0.00129568	0.00165866	0.000860713	0.000420727	0.00111848	0.00188027	0.00159771	0.00126248
250	25	2.039	3.38		-0.005	0.052		0.0915116	-0.168155		0.00168406	0.00236008	0.00282116	0.00272483	0.00528139	0.00398584	0.00337514	0.00549293	0.00701539	0.00656211
260	26	2.044	3.375		0	0.047		0.100372	-0.181961		0.000269119	0.00278237	0.00418498	0.0047697	0.00468738	0.00771459	0.00604648	0.00513411	0.00742499	0.00923718
270	27	2.053	3.417		0.009	0.089		0.113233	-0.148767		0.00126722	0.000847678	0.00415921	0.00216552	0.00401497	0.00354777	0.00727872	0.00615517	0.00589022	0.0089853
280	28	2.03	3.403		-0.014	0.075		0.094093	-0.171574		0.000886445	0.000147329	1.83505e-05	0.00193939	0.00277662	0.00328603	0.00318918	0.0058831	0.00449132	0.00380503
290	29	2.02	3.413		-0.024	0.085		0.0879535	-0.17038		3.9119e-05	0.00110613	0.00028835	1.76101e-05	0.00142784	0.00246166	0.0027147	0.00267187	0.00503643	0.0037321
300	30	1.992	3.417		-0.052	0.089		0.063814	-0.175186		0.000605817	0.000929872	0.00314014	0.0013824	0.000816596	0.000290704	0.00289182	0.00194319	0.00218508	0.00325098
310	31	1.964	3.375		-0.08	0.047		0.0396744	-0.225992		0.00316399	0.00542361	0.00592277	0.0113745	0.00562294	0.00603224	0.0039204	0.011935	0.00884685	0.00972363
320	32	1.992	3.403		-0.052	0.075		0.0715349	-0.206798		0.00138349	0.00105896	0.00159589	0.00174966	0.00510629	0.00144847	0.00189238	0.0022381	0.00710964	0.00586952
330	33	1.987	3.398		-0.057	0.07		0.0703953	-0.220605		0.00019191	0.000972802	0.00210616	0.00283082	0.00296562	0.00699561	0.00239192	0.00319686	0.00355455	0.00963548
										MSD [μm2]	0.00116312	0.0016674	0.00236717	0.00321806	0.00406775	0.00478933	0.00541402	0.00691907	0.00804351	0.00946941
											0.00116312	0.0016674	0.00236717	0.00321806	0.00406775	0.00478933	0.00541402	0.00691907	0.00804351	0.00946941
caveolae#6
0	0	2.407	3.176		0	0		0	0
10	1	2.421	3.197		0.014	0.021		0.0178605	0.0121938		0.000467685
20	2	2.374	3.209		-0.033	0.033		-0.0252791	0.0153876		0.00187122	0.00087581
30	3	2.423	3.262		0.016	0.086		0.0275814	0.0595814		0.00474732	0.00234008	0.00431068
40	4	2.407	3.293		0	0.117		0.0154419	0.0817752		0.000639933	0.00606551	0.00484742	0.00692563
50	5	2.379	3.274		-0.028	0.098		-0.00869767	0.053969		0.0013559	0.00134767	0.00176347	0.0024505	0.0029883
60	6	2.4	3.335		-0.007	0.159		0.0161628	0.106163		0.00334224	0.000595275	0.00230021	0.00995756	0.00883305	0.0029883
70	7	2.402	3.33		-0.005	0.154		0.0220233	0.0923566		0.000224956	0.00241738	0.000155281	0.00110511	0.00816174	0.00883305	0.00901476
80	8	2.43	3.3		0.023	0.124		0.0538837	0.0535504		0.00252101	0.00419093	0.00391661	0.00227442	0.000728185	0.00816174	0.00300804	0.0057711
90	9	2.362	3.391		-0.045	0.215		-0.0102558	0.135744		0.0108697	0.00292442	0.001573	0.00668961	0.00357302	0.000728185	0.0147114	0.0160552	0.0185317
100	10	2.456	3.42		0.049	0.244		0.0876047	0.155938		0.00998446	0.0116203	0.00834351	0.00758151	0.0196718	0.00357302	0.0128874	0.0324971	0.0255266	0.0319912
110	11	2.433	3.389		0.026	0.213		0.0684651	0.116132		0.00195086	0.00658163	0.00412905	0.00272211	0.00283491	0.0196718	0.00399184	0.00486942	0.0189374	0.0133639
120	12	2.447	3.445		0.04	0.269		0.0863256	0.163326		0.00254625	5.62126e-05	0.0100887	0.0131031	0.00917139	0.00283491	0.0209883	0.011675	0.0142137	0.0343412
130	13	2.447	3.445		0.04	0.269		0.090186	0.154519		9.24524e-05	0.00194541	8.67604e-06	0.0104411	0.0115126	0.00917139	0.0078178	0.0198884	0.0108784	0.0129326
140	14	2.456	3.455		0.049	0.279		0.103047	0.155713		0.000166817	0.000337538	0.00276256	0.000238502	0.0132362	0.0115126	0.0105788	0.010004	0.0228386	0.0131414
150	15	2.419	3.469		0.012	0.293		0.069907	0.160907		0.0011252	0.000452042	0.00027542	0.0020069	0.000337899	0.0132362	0.0117822	0.00699201	0.00588536	0.0176144
160	16	2.438	3.459		0.031	0.283		0.0927674	0.142101		0.000876274	0.000290957	0.000160885	0.00049199	0.00126499	0.000337899	0.0106542	0.00935311	0.00747922	0.00715981
170	17	2.344	3.455		-0.063	0.279		0.00262791	0.129295		0.00828913	0.00552582	0.0107818	0.00830272	0.00816341	0.00126499	0.00793092	0.000207588	0.00836434	0.00174059
180	18	2.311	3.436		-0.096	0.26		-0.0265116	0.101488		0.0016223	0.0158769	0.0128271	0.0197256	0.0164306	0.00816341	0.00923501	0.0159873	0.00143771	0.00876146
190	19	2.311	3.455		-0.096	0.279		-0.0226512	0.111682		0.000118817	0.000949228	0.0142467	0.0109901	0.0177386	0.0164306	0.014543	0.00832198	0.0141149	0.000732625
200	20	2.339	3.45		-0.068	0.274		0.0092093	0.097876		0.0012057	0.00128903	0.00103044	0.0089378	0.00765712	0.0177386	0.00976571	0.0102306	0.00384453	0.00951703
210	21	2.344	3.478		-0.063	0.302		0.0180698	0.11707		0.00044691	0.00168722	0.00223028	0.000387897	0.00620629	0.00765712	0.00871436	0.00660323	0.00679846	0.00254057
220	22	2.339	3.483		-0.068	0.307		0.0169302	0.113264		1.57857e-05	0.000296391	0.00156919	0.00202585	0.00046155	0.00620629	0.00507643	0.00921798	0.00706846	0.00732192
230	23	2.381	3.525		-0.026	0.349		0.0627907	0.146457		0.00320501	0.00286359	0.00523112	0.00850963	0.00999712	0.00046155	0.000917585	0.000259433	0.0017062	0.000815501
240	24	2.395	3.516		-0.012	0.34		0.0806512	0.128651		0.000636057	0.00429714	0.00405056	0.00605105	0.0109593	0.00999712	0.00608804	0.000327696	0.00115588	0.0012339
250	25	2.423	3.562		0.016	0.386		0.112512	0.165845		0.00239847	0.00284805	0.0119006	0.0112983	0.0152912	0.0109593	0.0234692	0.0134104	0.000953619	0.00183954
260	26	2.423	3.539		0.016	0.363		0.116372	0.134039		0.00102654	0.00130501	0.00302519	0.0103203	0.00995129	0.0152912	0.0198273	0.0214753	0.0129602	0.000622176
270	27	2.391	3.544		-0.016	0.368		0.0882326	0.130233		0.000806321	0.00185772	5.99784e-05	0.000910533	0.00537197	0.00995129	0.00729162	0.0126393	0.0139925	0.00732904
280	28	2.405	3.534		-0.002	0.358		0.106093	0.111426		0.000672669	0.00061698	0.00300258	0.000943982	0.00310226	0.00537197	0.00777994	0.00957007	0.0165751	0.0176828
290	29	2.409	3.572		0.002	0.396		0.113953	0.14062		0.000914065	0.000769468	4.91644e-05	0.00063837	0.0012523	0.00310226	0.0101619	0.00974831	0.0127984	0.0194982
300	30	2.423	3.562		0.016	0.386		0.131814	0.121814		0.000672669	0.000769468	0.00197021	0.000387897	0.00231131	0.0012523	0.00537151	0.0132714	0.0129602	0.0156049
310	31	2.391	3.581		-0.016	0.405		0.103674	0.132008		0.000895747	0.000179833	0.000429443	0.000241602	0.000165356	0.00231131	0.000541337	0.00188027	0.0078759	0.0075513
320	32	2.409	3.577		0.002	0.401		0.125535	0.119202		0.000641879	4.62514e-05	0.000592885	0.00043844	0.00151315	0.000165356	0.00234521	0.00210384	0.00467971	0.0118302
330	33	2.409	3.586		0.002	0.41		0.129395	0.119395		1.49407e-05	0.000820639	1.16993e-05	0.000688943	0.000606503	0.00151315	0.000384035	0.00244263	0.00246167	0.00516853
										MSD [μm2]	0.00201107	0.00262625	0.00379498	0.00522623	0.00687908	0.00710311	0.00906955	0.0098001	0.0101616	0.0104306
clathrin
		Coordinate			Relative coordinate			Corrected coordinate			t=10	t=20	t=30	t=40	t=50	t=60	t=70	t=80	t=90	t=100
		X	Y
	Drift	-0.00386047	0.0088062
clathrin#1		X	Y		X	Y		X	Y
0	0	1.055	3.808		0	0		0	0
10	1	1.061	3.836		0.006	0.028		0.00986047	0.0191938		0.000465631
20	2	1.061	3.842		0.006	0.034		0.0137209	0.0163876		2.2778e-05	0.000456817
30	3	1.039	3.877		-0.016	0.069		-0.0044186	0.0425814		0.00101516	0.000750872	0.0018327
40	4	1.048	3.87		-0.007	0.062		0.00844186	0.0267752		0.000415228	0.000135771	5.949e-05	0.000788176
50	5	1.033	3.867		-0.022	0.059		-0.00269767	0.014969		0.000263476	0.000765406	0.000271583	0.000175556	0.000231348
60	6	1.058	3.88		0.003	0.072		0.0261628	0.0191628		0.000850514	0.00037198	0.00148365	0.000162502	0.000265767	0.0010517
70	7	1.033	3.911		-0.022	0.103		0.00502326	0.0413566		0.000939445	0.000755918	0.000224304	9.06489e-05	0.0006991	0.000514588	0.0017356
80	8	1.052	3.905		-0.003	0.097		0.0278837	0.0265504		0.000741824	5.75382e-05	0.00106935	0.000378036	0.00130043	0.000303867	0.000378957	0.00148242
90	9	1.045	3.936		-0.01	0.128		0.0247442	0.0487442		0.000502421	0.000443492	0.000877071	0.00189382	0.000748402	0.000888448	0.00116846	0.00109475	0.00298827
100	10	0.992	3.873		-0.063	0.065		-0.0243953	-0.023062		0.00757082	0.00519449	0.00501521	0.00433906	0.00191715	0.00356203	0.00470813	0.00300912	0.00295901	0.00112699
110	11	1.073	3.92		0.018	0.112		0.0604651	0.0151318		0.00866006	0.00240578	0.00119193	0.00376154	0.0011929	0.00398956	0.00284199	0.00496338	0.0021866	0.00257733
120	12	1.055	3.945		0	0.137		0.0463256	0.0313256		0.000462166	0.00795946	0.000769164	0.000362905	0.0018065	0.000554472	0.00267082	0.00145588	0.00270167	0.00128621
130	13	1.077	3.939		0.022	0.131		0.072186	0.0165194		0.000887987	0.000139306	0.0108947	0.00328917	0.00206332	0.00512773	0.00212513	0.00560998	0.0041685	0.0065475
140	14	1.048	3.93		-0.007	0.122		0.0470465	-0.00128682		0.000949057	0.00106409	0.00044963	0.0055781	0.0030005	0.00114212	0.00358441	0.000854316	0.00273874	0.0022778
150	15	1.08	3.955		0.025	0.147		0.082907	0.014907		0.00154821	0.000117538	0.00160777	0.000503688	0.0129554	0.00452787	0.00316313	0.00676546	0.00323801	0.00732816
160	16	0.992	3.995		-0.063	0.187		-0.00123256	0.0461008		0.00805251	0.00457645	0.00626535	0.00248008	0.00476568	0.00532001	0.000681779	0.00122998	6.16425e-05	0.00147616
170	17	0.97	3.973		-0.085	0.165		-0.0193721	0.0152946		0.00127806	0.0104612	0.00468637	0.00838439	0.00457318	0.00637401	0.00149646	0.00306512	0.00235981	0.00127436
180	18	0.967	4.02		-0.088	0.212		-0.0185116	0.0534884		0.00145951	0.000353143	0.0117743	0.00729819	0.00959277	0.00469505	0.00770855	0.00589458	0.00189357	0.00287818
190	19	0.989	4.033		-0.066	0.225		0.00734884	0.0576822		0.000686352	0.00251072	0.000207769	0.00753875	0.00505325	0.00589824	0.00221386	0.00463187	0.00752732	0.000382486
200	20	0.961	4.067		-0.094	0.259		-0.0167907	0.082876		0.00121744	0.000866592	0.00457391	0.00159447	0.0145594	0.0111586	0.0123201	0.00664111	0.0105577	0.0112807
210	21	0.945	4.111		-0.11	0.303		-0.0289302	0.11807		0.00138597	0.00496283	0.0042793	0.0106541	0.0059467	0.0231501	0.0200185	0.020537	0.013188	0.0185878
220	22	0.964	4.114		-0.091	0.306		-0.00606977	0.112264		0.000556313	0.000978569	0.00315919	0.00360932	0.00957994	0.00440091	0.0173952	0.015715	0.0152909	0.00929623
230	23	1.014	4.089		-0.041	0.281		0.0477907	0.0784574		0.00404381	0.00745524	0.00419028	0.00206715	0.00501945	0.00850038	0.00345023	0.0052718	0.00635969	0.00443145
240	24	1.017	4.055		-0.038	0.247		0.0546512	0.0356512		0.00187944	0.00955649	0.0137787	0.00733412	0.00272288	0.00567096	0.00589383	0.00323218	0.00122871	0.00142225
250	25	1.03	4.098		-0.025	0.29		0.0715116	0.069845		0.00145349	0.000636856	0.00781821	0.0124142	0.00796711	0.0042648	0.00837172	0.0112356	0.0058555	0.00314804
260	26	0.998	4.095		-0.057	0.287		0.0433721	0.0580388		0.00093122	0.000628422	0.000436443	0.00538483	0.00883135	0.00423645	0.0012978	0.0038503	0.0057639	0.00213209
270	27	1.055	4.12		0	0.312		0.104233	0.0742326		0.00396624	0.00108991	0.00394684	0.00320353	0.013613	0.019654	0.0147213	0.00966037	0.0154965	0.0187518
280	28	1.052	4.161		-0.003	0.353		0.105093	0.106426		0.00103718	0.00615083	0.00246591	0.00755351	0.00406582	0.0123912	0.0180978	0.0154103	0.0119299	0.0180805
										MSD [μm2]	0.00190151	0.00262391	0.00358958	0.00403359	0.00510297	0.00597292	0.0061838	0.00626717	0.0059247	0.00601505
		-0.00386047	0.0088062
						r^2 = x^2 + y^2
clathrin#2		X	Y		X	Y		X	Y
0	0	0.558	1.258		0	0		0	0
10	1	0.583	1.283		0.025	0.025		0.0288605	0.0161938		0.00109517
20	2	0.611	1.255		0.053	-0.003		0.0607209	-0.0206124		0.00236979	0.0041119
30	3	0.708	1.28		0.15	0.022		0.161581	-0.0044186		0.0104351	0.0180397	0.0261281
40	4	0.736	1.336		0.178	0.078		0.193442	0.0427752		0.00324234	0.0216328	0.0277936	0.0392495
50	5	0.73	1.273		0.172	0.015		0.191302	-0.029031		0.00516071	0.0014891	0.0171224	0.0284326	0.0374394
60	6	0.752	1.305		0.194	0.047		0.217163	-0.00583721		0.00120672	0.00292585	0.0030913	0.0246924	0.0359431	0.0471938
70	7	0.745	1.28		0.187	0.022		0.214023	-0.0396434		0.00115272	0.000628864	0.00721642	0.00399094	0.0238638	0.0374031	0.0473776
80	8	0.695	1.289		0.137	0.031		0.167884	-0.0394496		0.00212889	0.00355822	0.000656978	0.00741414	0.00126689	0.0118387	0.0224237
90	9	0.714	1.27		0.156	0.012		0.190744	-0.0672558		0.00129579	0.00130436	0.00447019	0.00146145	0.0121141	0.00479898	0.0190817
										MSD [μm2]	0.0031208	0.00671136	0.0123541	0.0175402	0.0221255	0.0253086	0.0296276
clathrin#3		X	Y		X	Y		X	Y
190	0	3.436	1.245		0	0		0	0
200	1	3.436	1.264		0	0.019		0.00386047	0.0228605		0.000537504
210	2	3.445	1.295		0.009	0.05		0.0167209	0.0577209		0.00138064	0.0036113
220	3	3.467	1.286		0.031	0.041		0.0425814	0.0525814		0.000695178	0.00238264	0.00457798
230	4	3.483	1.28		0.047	0.035		0.0624419	0.0504419		0.000399016	0.00214339	0.00419251	0.00644337
240	5	3.458	1.355		0.022	0.11		0.0413023	0.129302		0.00666585	0.00588774	0.00572814	0.0127318	0.018425
250	6	3.455	1.373		0.019	0.128		0.0421628	0.151163		0.00047862	0.0105559	0.00971847	0.00937867	0.0179286	0.0246279
260	7	3.533	1.367		0.097	0.122		0.124023	0.149023		0.00670571	0.00723167	0.0135106	0.0159338	0.0198499	0.0303561	0.0375897
270	8	3.489	1.467		0.053	0.222		0.0838837	0.252884		0.0123982	0.0120878	0.0170855	0.0414425	0.0418269	0.0425994	0.0593144	0.0709867
280	9	3.486	1.52		0.05	0.275		0.0847442	0.309744		0.00323385	0.0273741	0.0269612	0.0344465	0.0677351	0.0679104	0.0681429	0.0888444	0.103123
290	10	3.486	1.53		0.05	0.285		0.0886047	0.323605		0.000207016	0.00502374	0.0317331	0.031893	0.0399909	0.0753024	0.0755717	0.0758614	0.0976286	0.112571
300	11	3.495	1.517		0.059	0.272		0.101465	0.314465		0.000248923	0.000301877	0.00410137	0.0278799	0.0301844	0.0379048	0.0712311	0.0720504	0.0730992	0.0945599
310	12	3.486	1.539		0.05	0.294		0.0963256	0.340326		0.000695178	0.000339202	0.00106935	0.00780088	0.0373637	0.0387162	0.0475584	0.0851807	0.0856852	0.0862023
320	13	3.467	1.542		0.031	0.297		0.081186	0.347186		0.000276271	0.0014819	0.000611118	0.00141455	0.00890021	0.0411035	0.0399479	0.049064	0.0884085	0.0882822
330	14	3.452	1.527		0.016	0.282		0.0700465	0.336047		0.000248178	0.0007089	0.00145289	0.000499204	0.000907834	0.00710752	0.0378912	0.0349595	0.0435694	0.0816278
										MSD [μm2]	0.00244072	0.00608693	0.0100619	0.0172604	0.0283113	0.0406254	0.0546559	0.0681353	0.081919	0.0926486
clathrin#4		X	Y		X	Y		X	Y
30	0	4.33	1.852		0	0		0	0
40	1	4.364	1.839		0.034	-0.013		0.0378605	-0.0218062		0.00190893
50	2	4.367	1.786		0.037	-0.066		0.0447209	-0.0836124		0.00386707	0.008991
60	3	4.323	1.764		-0.007	-0.088		0.0045814	-0.114419		0.0025602	0.00968455	0.0131126
70	4	4.339	1.745		0.009	-0.107		0.0244419	-0.142225		0.00116762	0.00384665	0.0146807	0.0208253
80	5	4.283	1.795		-0.047	-0.057		-0.0276977	-0.101031		0.00441546	0.00122117	0.00554786	0.0105744	0.0109744
90	6	4.32	1.789		-0.01	-0.063		0.0131628	-0.115837		0.0018888	0.000823523	7.56528e-05	0.00203435	0.00945181	0.0135915
100	7	4.348	2.005		0.018	0.153		0.0450233	0.0913566		0.0439444	0.0423013	0.0549839	0.043979	0.0306142	0.0128571	0.0103731
110	8	4.323	1.911		-0.007	0.059		0.0238837	-0.0114496		0.011016	0.0110117	0.0106855	0.0171025	0.0109752	0.00564166	0.000302608	0.000701526
120	9	4.292	1.902		-0.038	0.05		-0.00325581	-0.0292558		0.00105362	0.0168782	0.00776591	0.00574908	0.0135292	0.00731412	0.00525641	0.00174605	0.000866503
130	10	4.267	1.939		-0.063	0.087		-0.0243953	-0.00106202		0.00124177	0.00243877	0.0133601	0.014584	0.0100047	0.022312	0.0136894	0.0115916	0.00430611	0.000596261
140	11	4.308	1.923		-0.022	0.071		0.0204651	-0.0258682		0.00262781	0.000574158	0.000219583	0.0143448	0.00814774	0.0079691	0.0135547	0.00809346	0.00392274	0.000319098
150	12	4.192	1.914		-0.138	0.062		-0.0916744	-0.0436744		0.0128923	0.00634229	0.00802575	0.0143921	0.0369196	0.0161983	0.0073828	0.0231952	0.0142699	0.0201987
160	13	4.242	1.933		-0.088	0.081		-0.037814	-0.0334806		0.00300486	0.0034544	0.00123102	0.00121211	0.00429197	0.0224463	0.00938124	0.00466539	0.0157011	0.00834832
170	14	4.217	1.905		-0.113	0.053		-0.0589535	-0.0702868		0.00180158	0.00177888	0.00828033	0.00598634	0.00478577	0.0103238	0.0369398	0.0072756	0.00192213	0.0121299
180	15	4.214	1.945		-0.116	0.093		-0.058093	-0.039093		0.000973793	0.00044274	0.0011487	0.00634628	0.00258189	0.00310389	0.00748434	0.0276501	0.0109671	0.00476019
190	16	4.205	1.958		-0.125	0.106		-0.0632326	-0.0348992		4.40028e-05	0.00127059	0.000648118	0.000885943	0.00708686	0.00265329	0.00362906	0.00813913	0.0276599	0.0123872
200	17	4.189	1.942		-0.141	0.09		-0.0753721	-0.0597054		0.000762716	0.000723437	0.000381537	0.00209835	0.000522759	0.0103297	0.00603768	0.00612794	0.0121803	0.0373148
210	18	4.195	1.948		-0.135	0.096		-0.0655116	-0.0625116		0.000105104	0.000767639	0.000603467	0.000103463	0.00160996	0.00103933	0.00873474	0.0054666	0.00498174	0.0105989
220	19	4.195	1.98		-0.135	0.128		-0.0616512	-0.0393178		0.000552855	0.000603918	2.20249e-05	1.27109e-05	0.000966356	0.000602286	0.000920376	0.00692398	0.0028515	0.00351126
230	20	4.211	1.983		-0.119	0.131		-0.0417907	-0.045124		0.00042815	0.000865011	0.00134033	0.0005643	0.000302139	0.000927727	0.000151384	0.00249049	0.00424657	0.00224406
240	21	4.23	1.977		-0.1	0.125		-0.0189302	-0.0599302		0.000741824	0.00224995	0.00217649	0.00318573	0.00258925	0.00196791	0.00170912	0.00105618	0.00555597	0.00271221
250	22	4.227	1.983		-0.103	0.131		-0.0180698	-0.0627364		8.61517e-06	0.000872879	0.00244777	0.00225078	0.00329274	0.00281459	0.00216087	0.00172849	0.00124574	0.00578101
260	23	4.217	1.977		-0.113	0.125		-0.0242093	-0.0775426		0.000256917	0.000338065	0.00136007	0.00286303	0.00193181	0.0029358	0.00334127	0.00262648	0.00125981	0.00212655
270	24	4.227	1.958		-0.103	0.106		-0.0103488	-0.105349		0.000965297	0.00187543	0.00213649	0.00461562	0.00699202	0.00487796	0.00631134	0.00775984	0.00666934	0.00359176
280	25	4.227	1.908		-0.103	0.056		-0.00648837	-0.164155		0.00347307	0.00781574	0.0104199	0.0110176	0.0154146	0.0186273	0.0138151	0.0156547	0.019927	0.0183035
290	26	4.173	1.908		-0.157	0.056		-0.0566279	-0.172961		0.00259152	0.00671319	0.0101557	0.0136362	0.0141971	0.0165625	0.0178858	0.012278	0.0131782	0.0191047
										MSD [μm2]	0.00401132	0.00535541	0.00711706	0.00862452	0.00896283	0.00881411	0.00845305	0.00816688	0.00842842	0.00964873

## Sheet: Figure5A-C
Figure5A
data for graphs
Time [s]	FL intensity [a.u.]	Diameter [nm]
-110	30.2958	0
-100	66.5288	0
-90	69.7146	0
-80	20.7193	0
-70	0	0
-60	43.5969	0
-50	29.8223	0
-40	32.9773	0
-30	95.2557	0
-20	137.017	0
-10	90.525	0
0	188.366	0
10	178.347	99.9721
20	312.184	119.288
30	377.076	178.242
40	358.189	138.99
50	451.871	217.639
60	386.679	237.367
70	456.181	277.621
80	529.548	297.504
90	549.92	277.621
100	622.049	297.504
110	634.576	277.621
120	646.343	257.148
130	613.261	257.131
140	648.982	256.166
150	621.014	177.398
160	810.439	0
170	664.216	0
180	192.434	0
190	153.95	0
200	186.127	0
210	178.104	0
220	189.699	0
230	112.9	0
240	153.216	0
250	133.945	0
260	187.968	0
270	124.043	0
280	177.165
290	100.091
300	62.242
310	60.8105
320	49.3417
Figure5B
data for graphs
Time [s]	FL intensity [a.u.]	Diameter [nm]
-100	57.179	0
-90	42.3989	0
-80	78.1257	0
-70	94.0272	0
-60	84.3383	0
-50	18.9138	0
-40	16.6917	0
-30	35.7659	0
-20	91.337	0
-10	157.126	0
0	226.145	0
10	249.972	157.441
20	350.77	215.419
30	383.221	236.177
40	453.96	255.212
50	385.266	254.25
60	483.11	215.419
70	527.351	109.799
80	508.312	98.4071
90	598.236	0
100	543.34	0
110	106.234	0
120	79.9694	0
130	81.95	0
140	51.0182	0
150	45.4301	0
160	54.3387	0
170	52.6255	0
180	27.18	0
190	103.34	0
200	34.7279	0
210	0.193802	0
220	0	0
230	17.2806	0
Figure5C
Time [s]	FL intensity [a.u.]	Diameter [nm]
-60	29.6494
-50	19.2732	0
-40	79.3518	0
-30	53.3173	0
-20	97.8469	0
-10	119.313	0
0	199.093	0
10	266.426	103.415
20	327.796	137.389
30	372.908	154.341
40	385.863	136.388
50	426.922	204.581
60	468.454	256.207
70	414.581	255.727
80	462.808	272.775
90	469.462	273.797
100	518.813	274.303
110	539.976	274.303
120	556.701	0
130	522.401	0
140	179.677	0
150	115.63	0
160	185.305	0
170	214.31	0
180	252.474	136.388
190	208.83	170.484
200	266.739	136.644
210	369.858	170.805
220	343.764	205.877
230	372.818	272.286
240	457.079	289.304
250	519.659	0
260	524.031	0
270	373.315	0
280	0	0
290	41.588	0
300	38.9639	0
310	67.9428	0
320	31.9526	0
330	42.4685	0

## Sheet: Figure 5D
Each CCP was characterized dependent on the mode of closure.
re: re-open, cap: capping, two: two-step
Sequential number to CCP	classification
#1			two
#2	re		two
#3	re
#4		cap
#5			two
#6
#7	re
#8			two
#9	re	cap
#10		cap
#11
#12
#13	re		two
#14	re	cap
#15
#16		cap
#17		cap
#18
#19			two
#20		cap
#21
#22			two
#23
#24		cap
#25
#26			two
#27
#28	re	cap
#29
#30		cap
#31
#32
#33			two
#34		cap
#35			two
#36	re		two
#37
#38		cap
#39
#40
#41		cap	two
#42			two
#43			two
#44	re
#45	re
#46		cap
#47		cap
#48	re
#49
#50			two
#51		cap
#52		cap
#53
#54	re
#55			two
#56			two
#57			two
#58			two
#59
#60	re
#61
#62	re
#63		cap
#64		cap
#65
#66	re	cap
#67		cap
#68
#69		cap
#70			two
#71			two
#72
#73		cap
#74			two
#75		cap
#76		cap
#77		cap
#78		cap
#79		cap
#80		cap
#81		cap
#82		cap
#83		cap
#84		cap
#85		cap
#86		cap
#87		cap
#88		cap
#89		cap
#90		cap
#91		cap
#92		cap
#93		cap
#94		cap
#95		cap
#96		cap
#97		cap
#98		cap
#99		cap
#100		cap
#101		cap
#102		cap
#103		cap
#104		cap
#105		cap
#106		cap
#107		cap	two
#108		cap
#109		cap
#110		cap
#111		cap
#112		cap
#113		cap

## Sheet: Figure 5E
Data for probability of pits to re-open [%]
	w/ cap			w/o cap
	total number of CCP	Number of re-open pits	%	total number of CCP	Number of re-open pits	%
Movie#1	18	1	5.55556	81	49	60.4938
Movie#2	32	2	6.25	22	8	36.3636
Movie#3	31	0	0	11	4	36.3636
Movie#4	22	0	0	6	0	0
Movie#5	31	0	0	10	0	0
Movie#6	28	0	0	1	0	0
Movie#7	25	1	4	0	0
Movie#8	42	0	0	126	28	22.2222
	w/cap	w/o cap
AVERAGE	1.97569	22.2062
STDEV	2.7954	23.6155

## Sheet: Figure 5F
Data set of CCP lifetime [s] obtained in each closing motion to produce the histogram
re-open	cap	two-step
90	80	90
60	40	60
90	40	70
110	70	110
90	100	60
60	40	60
50	60	120
50	90	70
80	60	60
50	80	50
40	40	40
90	70	70
60	70	70
60	190	80
70	40	80
	100	80
	60	60
	90	60
	80	90
	80	50
	100	70
	60	70
	40	120
	50
	140
	170
	60
	130
	160
	170
	220
	70
	200
	140
	330
	160
	330
	180
	130
	210
	180
	160
	110
	190
	190
	290
	110
	260
	220
	130
	270
	250
	160
	180
	230
	120
	230
	250
	130
	210
	110
	110

## Sheet: Figure 6A
Data set of CCP lifetime [s] obtained in condition to produce the histogram.
(-) Inhibitor					(+) CytoB					(+) CK666					(+) Jasp
Sequential number to CCPs	Total lifetime [s]	Large aperture lifetime [s]	Small aperture lifetime [s]		Sequential number to CCPs	Total lifetime [s]	Large aperture lifetime [s]	Small aperture lifetime [s]		Sequential number to CCPs	Total lifetime [s]	Large aperture lifetime [s]	Small aperture lifetime [s]		Sequential number to CCPs	Total lifetime [s]	Large aperture lifetime [s]	Small aperture lifetime [s]
#1	40	40	0		#1	10	10	0		#1	30	70	40		#1	80	80	0
#2	50	50	0		#2	20	20	0		#2	30	70	40		#2	60	50	10
#3	40	30	10		#3	20	20	0		#3	40	50	10		#3	30	30	0
#4	30	20	10		#4	10	20	10		#4	20	30	10		#4	2360	2360	0
#5	80	80	0		#5	20	20	0		#5	60	90	30		#5	10	10	0
#6	40	40	0		#6	20	30	10		#6	150	220	70		#6	30	20	10
#7	30	30	0		#7	20	30	10		#7	80	80	0		#7	160	160	0
#8	50	50	0		#8	10	30	20		#8	50	50	0		#8	790	790	0
#9	50	50	0		#9	10	10	0		#9	30	30	0		#9	60	60	0
#10	20	20	0		#10	40	50	10		#10	40	60	20		#10	70	70	0
#11	30	30	0		#11	20	20	0		#11	40	50	10		#11	40	30	10
#12	30	30	0		#12	20	20	0		#12	10	10	0		#12	40	30	10
#13	30	30	0		#13	20	20	0		#13	20	20	0		#13	30	20	10
#14	30	30	0		#14	20	40	20		#14	40	50	10		#14	30	20	10
#15	30	30	0		#15	10	10	0		#15	30	50	20		#15	40	20	20
#16	30	30	0		#16	20	20	0		#16	30	30	0		#16	250	250	0
#17	20	20	0		#17	10	10	0		#17	40	50	10		#17	630	630	0
#18	20	20	0		#18	20	20	0		#18	30	30	0		#18	30	30	0
#19	20	20	0		#19	20	20	0		#19	50	60	10		#19	10	10	0
#20	40	40	0		#20	20	20	0		#20	30	30	0		#20	30	30	0
#21	40	30	10		#21	20	20	0		#21	70	70	0		#21	10	10	0
#22	30	20	10		#22	20	30	10		#22	40	80	40		#22	100	60	40
#23	30	30	0		#23	30	30	0		#23	50	90	40		#23	370	370	0
#24	30	20	10		#24	20	20	0		#24	50	60	10		#24	110	110	0
#25	40	20	20		#25	30	40	10		#25	50	50	0		#25	250	250	0
#26	30	20	10		#26	20	40	20		#26	140	140	0		#26	310	310	0
#27	50	30	20		#27	20	20	0		#27	50	50	0		#27	150	150	0
#28	40	40	0		#28	20	30	10		#28	50	60	10		#28	90	60	30
#29	10	10	0		#29	10	10	0		#29	30	40	10		#29	220	220	0
#30	30	30	0		#30	20	20	0		#30	50	70	20		#30	140	120	20
#31	40	40	0		#31	10	10	0		#31	50	50	0		#31	60	40	20
#32	60	60	0		#32	10	20	10		#32	60	120	60		#32	150	150	0
#33	20	20	0		#33	20	20	0		#33	10	10	0		#33	200	200	0
#34	20	20	0		#34	30	30	0		#34	60	60	0		#34	90	90	0
#35	30	30	0		#35	20	30	10		#35	40	50	10		#35	30	30	0
#36	30	20	10		#36	10	10	0		#36	40	60	20		#36	70	60	10
#37	40	40	0		#37	10	10	0		#37	40	50	10		#37	90	90	0
#38	20	20	0		#38	10	20	10		#38	70	70	0		#38	70	50	20
#39	50	50	0		#39	10	20	10		#39	40	50	10		#39	60	60	0
#40	30	30	0		#40	20	40	20		#40	40	90	50		#40	60	60	0
#41	20	20	0		#41	20	30	10		#41	20	20	0		#41	40	40	0
#42	40	40	0		#42	10	20	10		#42	30	30	0		#42	40	30	10
#43	60	50	10		#43	20	30	10		#43	30	40	10		#43	40	30	10
#44	30	30	0		#44	10	20	10		#44	30	30	0		#44	130	130	0
#45	20	20	0		#45	20	20	0		#45	30	30	0		#45	140	140	0
#46	30	30	0		#46	20	20	0		#46	30	80	50		#46	60	60	0
#47	30	30	0		#47	20	20	0		#47	40	40	0		#47	200	200	0
#48	40	20	20		#48	30	40	10		#48	50	50	0		#48	40	40	0
#49	30	30	0		#49	30	30	0		#49	50	90	40		#49	70	70	0
#50	50	50	0		#50	20	30	10		#50	10	30	20		#50	70	60	10
#51	40	30	10		#51	30	40	10		#51	40	40	0		#51	80	80	0
#52	40	30	10		#52	20	20	0		#52	50	50	0		#52	100	90	10
#53	40	40	0		#53	30	40	10		#53	70	110	40		#53	130	130	0
#54	40	30	10		#54	20	30	10		#54	50	60	10		#54	100	100	0
#55	30	30	0		#55	20	20	0		#55	10	40	30		#55	100	100	0
#56	50	30	20		#56	10	10	0		#56	40	40	0		#56	30	30	0
#57	20	20	0		#57	20	30	10		#57	50	50	0		#57	110	110	0
#58	20	20	0		#58	30	30	0		#58	30	50	20		#58	110	110	0
#59	30	30	0		#59	20	20	0		#59	20	20	0
#60	30	30	0		#60	20	20	0		#60		30	30
#61	40	40	0		#61	10	10	0		#61	80	80	0
#62	30	20	10		#62	20	20	0		#62	20	50	30
#63	40	40	0		#63	40	50	10		#63	30	40	10
#64	20	20	0		#64	60	80	20		#64	20	20	0
#65	30	30	0		#65	10	10	0		#65	20	40	20
#66	20	20	0		#66	40	50	10		#66	40	50	10
#67	40	20	20		#67	120	130	10		#67	30	50	20
#68	30	30	0		#68	50	120	70		#68	20	30	10
#69	30	30	0		#69	30	50	20		#69	10	30	20
#70	30	30	0		#70	40	60	20		#70	50	50	0
#71	10	10	0		#71	30	40	10		#71	30	40	10
#72	30	30	0		#72	30	30	0		#72	50	50	0
#73	30	20	10		#73	70	110	40		#73	40	40	0
#74	20	20	0		#74	60	90	30		#74	60	70	10
#75	30	30	0		#75	40	40	0		#75	30	50	20
#76	40	40	0		#76	40	60	20		#76	20	50	30
#77	20	20	0		#77	30	30	0		#77	30	40	10
#78	30	30	0		#78	60	70	10		#78	110	120	10
#79	10	10	0		#79	50	60	10		#79	30	30	0
#80	30	30	0		#80	30	30	0		#80	10	10	0
#81	20	20	0		#81	40	50	10		#81	20	40	20
#82	10	10	0		#82	40	50	10		#82	40	40	0
#83	50	50	0		#83	30	40	10		#83	70	70	0
#84	40	30	10		#84	30	50	20		#84	30	40	10
#85	10	10	0		#85	40	80	40		#85	10	40	30
#86	30	30	0		#86	30	60	30		#86	10	50	40
#87	20	20	0		#87	30	50	20		#87	60	60	0
#88	30	30	0		#88	30	30	0		#88	30	40	10
#89	20	20	0		#89	40	60	20		#89		10	30
#90	40	40	0		#90	20	80	60		#90	30	30	0
#91	30	30	0		#91	30	40	10		#91	70	70	0
#92	30	30	0		#92	30	30	0		#92	50	80	30
#93	30	30	0		#93	30	60	30		#93	40	60	20
#94	30	30	0		#94	30	100	70		#94	10	30	20
#95	30	30	0		#95	40	60	20		#95	20	20	0
#96	40	20	20		#96	40	70	30		#96	40	40	0
#97	80	60	20		#97	30	90	60		#97	50	60	10
#98	10	10	0		#98	70	90	20		#98	20	30	10
#99	20	20	0		#99	20	50	30		#99	40	50	10
#100	110	110	0		#100	50	50	0		#100	30	90	60
#101	190	190	0		#101	40	90	50		#101	40	70	30
#102	240	240	0		#102	30	40	10		#102	40	60	20
#103	230	230	0		#103	30	40	10		#103	50	70	20
#104	140	120	20		#104	30	60	30		#104	30	40	10
#105	220	220	0		#105	30	40	10		#105	50	70	20
#106	70	70	0		#106	30	80	50		#106	30	50	20
#107	150	150	0		#107	40	50	10		#107	30	40	10
#108	140	140	0		#108	30	40	10		#108	30	60	30
#109	240	240	0		#109	40	80	40		#109	30	50	20
#110	110	110	0		#110	40	40	0		#110	40	50	10
#111	140	140	0		#111	40	40	0		#111	40	50	10
#112	300	300	0		#112	30	40	10		#112	40	40	0
#113	100	100	0		#113	50	50	0		#113	20	30	10
#114	110	110	0		#114	40	80	40		#114	50	50	0
#115	180	180	0		#115	40	40	0		#115	40	50	10
#116	120	120	0		#116	30	30	0		#116	50	50	0
#117	190	170	20		#117	30	160	130		#117	40	50	10
#118	140	140	0		#118	50	50	0		#118	80	100	20
#119	110	110	0		#119	30	50	20		#119	120	140	20
#120	120	110	10		#120	50	50	0		#120	30	40	10
#121	160	150	10		#121	40	60	20		#121	50	50	0
#122	130	100	30		#122	30	40	10		#122	60	80	20
#123	200	200	0		#123	40	50	10		#123	40	40	0
#124	90	90	0		#124	50	90	40		#124	60	60	0
#125	140	140	0		#125	40	60	20		#125	30	60	30
#126	240	230	10		#126	30	60	30		#126	50	50	0
#127	120	80	40		#127	30	80	50		#127	30	30	0
#128	130	100	30		#128	40	50	10		#128		20	20
#129	140	130	10		#129	50	60	10		#129	50	50	0
#130	110	110	0		#130	50	70	20		#130	40	40	0
#131	130	130	0		#131	30	50	20		#131	40	50	10
#132	90	90	0		#132	30	30	0		#132	60	80	20
#133	120	60	60		#133	40	60	20		#133	80	80	0
#134	100	70	30		#134	60	60	0		#134	40	60	20
#135	100	80	20		#135	50	50	0		#135	40	60	20
#136	60	60	0		#136	40	40	0		#136	30	50	20
#137	100	70	30		#137	10	10	0		#137	100	110	10
#138	70	70	0		#138	30	50	20		#138	60	60	0
#139	120	110	10		#139	30	70	40		#139	40	60	20
#140	200	110	90		#140	40	60	20		#140	50	50	0
#141	110	100	10		#141	30	40	10		#141	40	40	0
#142	100	100	0		#142	30	30	0		#142	20	20	0
#143	120	100	20		#143	20	30	10		#143	60	90	30
#144	60	60	0		#144	30	80	50		#144	60	70	10
#145	90	90	0		#145	30	40	10		#145	40	70	30
#146	100	100	0		#146	40	70	30		#146	40	60	20
#147	90	80	10		#147	20	30	10		#147	50	50	0
#148	70	70	0		#148	30	30	0		#148	80	90	10
#149	60	60	0		#149	20	50	30		#149	110	120	10
#150	180	180	0		#150	40	40	0		#150	50	60	10
#151	90	90	0		#151	20	30	10		#151	50	70	20
#152	100	80	20		#152	20	20	0		#152	40	60	20
#153	110	90	20		#153	20	20	0		#153	40	50	10
#154	120	100	20		#154	30	30	0		#154	40	50	10
#155	120	120	0		#155	30	40	10		#155	80	80	0
#156	120	120	0		#156	30	30	0		#156	40	50	10
#157	90	90	0		#157	30	30	0		#157	30	50	20
#158	80	80	0		#158	20	30	10		#158	30	70	40
#159	70	70	0		#159	30	50	20		#159	20	40	20
#160	80	80	0		#160	20	30	10		#160	50	50	0
#161	60	60	0		#161	20	20	0		#161	60	100	40
#162	50	50	0		#162	10	30	20		#162	50	80	30
#163	60	60	0		#163	20	20	0		#163	40	70	30
#164	120	120	0		#164	20	20	0		#164	50	60	10
#165	40	40	0		#165	20	30	10		#165	20	30	10
#166	70	70	0		#166	30	40	10		#166	50	50	0
#167	70	60	10		#167	20	20	0		#167	40	50	10
#168	50	50	0		#168	30	40	10		#168	50	70	20
#169	140	140	0		#169	20	30	10		#169	30	30	0
#170	60	60	0		#170	20	40	20		#170	60	90	30
#171	60	60	0		#171	30	50	20		#171	40	60	20
#172	80	70	10		#172	20	30	10		#172	40	50	10
#173	10	10	0		#173	30	40	10		#173	30	40	10
#174	90	90	0		#174	10	10	0		#174	30	30	0
#175	140	140	0		#175	40	40	0		#175	30	70	40
#176	70	60	10		#176	20	30	10		#176		10	20
#177	60	60	0		#177	30	30	0		#177	30	40	10
#178	60	60	0		#178	20	30	10		#178	20	50	30
#179	140	140	0		#179	20	20	0		#179	50	50	0
#180	180	180	0		#180	30	40	10		#180	70	70	0
#181	390	390	0		#181	30	30	0		#181	40	50	10
#182	110	110	0		#182	20	30	10		#182	30	40	10
#183	70	50	20		#183	30	40	10		#183	30	40	10
#184	50	50	0		#184	10	20	10		#184	20	70	50
#185	110	100	10		#185	20	20	0		#185	30	40	10
#186	60	60	0		#186	30	30	0		#186	40	60	20
#187	70	70	0		#187	20	20	0		#187	90	100	10
#188	90	80	10		#188	10	10	0		#188	70	70	0
#189	70	50	20		#189	20	20	0		#189	30	40	10
#190	60	60	0		#190	20	20	0		#190	70	80	10
#191	60	60	0		#191	20	30	10		#191	40	80	40
#192	80	80	0		#192	20	20	0		#192	60	70	10
#193	70	70	0		#193	20	20	0		#193	60	70	10
#194	80	80	0		#194	20	30	10		#194		10	20
#195	110	110	0		#195	30	30	0		#195	80	80	0
#196	120	120	0		#196	20	20	0		#196	50	60	10
#197	230	230	0		#197	30	30	0		#197	50	80	30
#198	60	60	0		#198	20	30	10		#198	60	80	20
#199	70	70	0		#199	40	40	0		#199	20	40	20
#200	180	180	0		#200	10	10	0		#200	70	70	0
#201	90	90	0		#201	20	20	0		#201	50	50	0
#202	60	60	0		#202	10	10	0		#202	50	50	0
#203	60	60	0		#203	10	10	0		#203	50	70	20
#204	140	140	0		#204	10	10	0		#204	50	50	0
#205	50	50	0		#205	10	10	0		#205	50	70	20
#206	90	90	0		#206	10	10	0		#206	20	20	0
#207	130	130	0		#207	20	30	10		#207	30	30	0
#208	90	90	0		#208	20	30	10		#208	40	40	0
#209	80	80	0		#209	20	30	10		#209	30	40	10
#210	50	50	0		#210	20	30	10		#210	40	50	10
#211	110	110	0		#211	20	20	0		#211	50	70	20
#212	100	100	0		#212	20	30	10		#212	50	50	0
#213	60	60	0		#213	10	30	20		#213	30	30	0
#214	140	140	0		#214	10	10	0		#214	30	40	10
#215	290	150	140		#215	20	20	0		#215	70	90	20
#216	100	100	0		#216	20	20	0		#216	50	90	40
#217	190	190	0		#217	20	40	20		#217	30	80	50
#218	160	140	20		#218	30	30	0		#218	50	80	30
#219	90	90	0		#219	20	20	0		#219	40	50	10
#220	150	150	0		#220	20	20	0		#220	40	50	10
#221	100	100	0		#221	10	10	0		#221	10	10	0
#222	190	190	0		#222	10	10	0		#222	20	50	30
#223	100	100	0		#223	40	50	10		#223	80	80	0
#224	110	110	0		#224	10	10	0		#224	40	40	0
#225	100	100	0		#225	10	20	10		#225	20	20	0
#226	70	70	0		#226	20	20	0		#226	130	180	50
#227	140	140	0		#227	20	20	0		#227	60	80	20
#228	80	80	0		#228	10	20	10		#228	60	90	30
#229	60	60	0		#229	20	20	0		#229	60	60	0
#230	80	80	0		#230	20	30	10		#230	40	50	10
#231	130	130	0		#231	20	30	10		#231	130	150	20
#232	80	60	20		#232	30	40	10		#232	100	100	0
#233	70	70	0							#233	80	110	30
#234	170	130	40							#234	110	140	30
#235	110	110	0							#235	80	90	10
#236	50	50	0							#236	40	40	0
#237	110	110	0							#237	130	140	10
#238	90	90	0							#238	40	40	0
#239	90	90	0							#239	80	80	0
#240	100	100	0							#240	80	90	10
#241	80	80	0							#241	80	80	0
#242	90	90	0
#243	90	90	0
#244	230	230	0
#245	90	90	0
#246	120	120	0
#247	90	90	0
#248	90	90	0
#249	100	100	0
#250	70	70	0
#251	100	100	0
#252	140	130	10
#253	120	110	10
#254	90	90	0
#255	110	110	0
#256	80	70	10
#257	80	50	30
#258	80	80	0
#259	50	50	0
#260	50	50	0
#261	40	40	0
#262	40	40	0
#263	60	60	0
#264	80	80	0
#265	110	90	20
#266	40	40	0
#267	50	50	0
#268	110	100	10
#269	70	60	10
#270	40	40	0
#271	100	80	20
#272	70	70	0
#273	110	110	0
#274	90	90	0
#275	160	160	0
#276	60	60	0
#277	70	70	0
#278	160	160	0
#279	180	150	30
#280	140	140	0
#281	50	40	10
#282	140	130	10
#283	110	50	60
#284	60	40	20
#285	100	100	0
#286	120	110	10
#287	80	70	10
#288	80	70	10
#289	60	50	10
#290	60	60	0
#291	110	100	10
#292	120	120	0
#293	80	80	0
#294	100	80	20
#295	90	90	0
#296	50	30	20
#297	70	70	0
#298	70	70	0
#299	70	70	0
#300	80	70	10
#301	120	120	0
#302	90	90	0
#303	80	80	0
#304	210	210	0
#305	100	80	20
#306	80	50	30
#307	90	90	0
#308	140	120	20
#309	70	60	10
#310	80	80	0
#311	150	120	30
#312	80	80	0
#313	110	90	20
#314	50	50	0
#315	80	80	0
#316	40	40	0
#317	80	80	0
#318	60	50	10
#319	150	150	0
#320	120	120	0
#321	110	110	0
#322	90	70	20
#323	50	30	20
#324	60	60	0
#325	90	90	0
#326	80	60	20
#327	70	60	10
#328	70	60	10
#329	70	70	0
#330	160	90	70
#331	70	50	20
#332	50	40	10
#333	60	50	10
#334	80	70	10
#335	40	40	0
#336	70	70	0
#337	60	60	0
#338	50	40	10
#339	50	40	10
#340	90	80	10
#341	70	60	10
#342	60	60	0
#343	60	60	0
#344	50	30	20
#345	40	30	10
#346	40	20	20
#347	80	80	0
#348	140	140	0
#349	150	140	10
#350	60	60	0
#351	50	50	0
#352	80	80	0
#353	50	50	0
#354	60	60	0
#355	100	90	10
#356	70	70	0
#357	90	90	0
#358	100	100	0
#359	30	30	0
#360	40	40	0
#361	80	80	0
#362	60	60	0
#363	40	40	0
#364	70	70	0
#365	150	150	0
#366	110	110	0
#367	110	110	0
#368	70	70	0
#369	60	50	10
#370	60	60	0
#371	60	60	0
#372	120	120	0
#373	80	70	10
#374	50	50	0
#375	120	120	0
#376	140	140	0
#377	50	50	0
#378	110	110	0
#379	90	90	0
#380	60	60	0
#381	70	60	10
#382	70	70	0
#383	70	70	0
#384	100	100	0
#385	60	60	0
#386	50	50	0
#387	90	90	0
#388	100	100	0
#389	70	70	0
#390	90	90	0
#391	60	60	0
#392	100	100	0
#393	60	60	0
#394	70	70	0
#395	70	70	0
#396	40	40	0
#397	60	60	0
#398	60	60	0
#399	60	60	0
#400	80	80	0
#401	70	60	10
#402	90	90	0
#403	80	80	0
#404	30	30	0
#405	100	100	0
#406	150	150	0
#407	120	120	0
#408	100	100	0
#409	130	130	0
#410	90	90	0
#411	100	100	0
#412	190	190	0
#413	140	140	0
#414	190	190	0
#415	100	100	0
#416	80	80	0
#417	130	130	0
#418	140	140	0
#419	90	90	0
#420	140	140	0
#421	100	100	0
#422	130	130	0
#423	140	140	0
#424	80	80	0
#425	130	130	0
#426	60	60	0
#427	160	160	0
#428	190	190	0
#429	140	140	0
#430	50	50	0
#431	80	80	0
#432	110	110	0
#433	130	130	0
#434	100	100	0
#435	100	100	0
#436	80	80	0
#437	130	130	0
#438	90	90	0
#439	130	130	0
#440	60	60	0
#441	140	140	0
#442	100	100	0
#443	70	70	0
#444	60	60	0
#445	70	70	0
#446	130	130	0
#447	130	130	0
#448	70	70	0
#449	110	110	0
#450	90	90	0
#451	80	80	0
#452	120	120	0
#453	120	120	0
#454	150	150	0
#455	70	70	0
#456	100	100	0

[truncated: 11 more sheets: Figure 6B, Figure 7A, Figure 7B, Figure 7D,E, Figure 8B, Figure 8C, Figure 8E, S2B,D, S3C, S4B, S5A-C]
